# Supplementary material for: Endophytic Streptomyces hygroscopicus OsiSh-2-Mediated Balancing between Growth and Disease Resistance in Host Rice
Source: mBio. 2021 Aug 10;12(4):e01566-21. doi: 10.1128/mBio.01566-21 (PMC8406269; doi:10.1128/mBio.01566-21)
Supplement: TABLE S1 [file mbio.01566-21-st001.xlsx]

## Sheet: Diff distribution
Compared group	Up-regulated	Down-regulated
E-M+/E-M-	566	456
E+M+/E+M-	269	243
E+M+/E-M+	148	207
Compared group	Regulated type	Fold change
		>1.3	>1.5	>2	>4	>6
E- M+/E- M-	up	566	316	95	18	9
	down	456	202	53	7	1
E+ M+/E+ M-	up	269	137	50	9	5
	down	243	99	36	2	0
E+ M+/E- M+	up	148	40	9	0	0
	down	207	103	38	3	1

## Sheet: E-M+vs E-M-
Protein accession	Protein description	(E-M+/E-M-) Ratio	Regulated Type	(E-M+/E-M-) P value	Gene name	MW [kDa]	Score	Coverage [%]	Peptides	PSMs	Unique peptides	Subcellular localization	Biological Process	Cellular Component	Molecular Function	KEGG KO No.	KEGG Gene	KEGG pathway	IPR ID	Domain description
A2YW86	Patatin OS=Oryza sativa subsp. indica OX=39946 GN=OsI_29596	7.666	Up	2.3208e-07	OsI_29596	46.264	32.935	17.8	8	10	6	chloroplast	GO:0016042 lipid catabolic process; GO:1901575 organic substance catabolic process; GO:0008152 metabolic process; GO:0044710 single-organism metabolic process; GO:0044712 single-organism catabolic process; GO:0044699 single-organism process; GO:0044238 primary metabolic process; GO:0009056 catabolic process; GO:0071704 organic substance metabolic process; GO:0006629 lipid metabolic process;		GO:0016787 hydrolase activity; GO:0003824 catalytic activity;				IPR016035; IPR002641;	Acyl transferase/acyl hydrolase/lysophospholipase; Patatin/Phospholipase A2-related;
B8ALL8	PREDICTED: asparagine synthetase [glutamine-hydrolyzing] 1 [Oryza sativa Japonica Group]	7.098	Up	1e-32	OsI_11112	65.741	81.145	25.1	13	21	13	cytoplasm	GO:0016053 organic acid biosynthetic process; GO:0009066 aspartate family amino acid metabolic process; GO:0044699 single-organism process; GO:0009058 biosynthetic process; GO:1901566 organonitrogen compound biosynthetic process; GO:0044237 cellular metabolic process; GO:0071704 organic substance metabolic process; GO:0008152 metabolic process; GO:0006520 cellular amino acid metabolic process; GO…		GO:0016879 ligase activity, forming carbon-nitrogen bonds; GO:0016884 carbon-nitrogen ligase activity, with glutamine as amido-N-donor; GO:0003824 catalytic activity; GO:0004066 asparagine synthase (glutamine-hydrolyzing) activity; GO:0016874 ligase activity;	K01953	asnB; asparagine synthase (glutamine-hydrolysing) [EC:6.3.5.4]	osa01230 Biosynthesis of amino acids - Oryza sativa japonica (Japanese rice) (RefSeq); osa01100 Metabolic pathways - Oryza sativa japonica (Japanese rice) (RefSeq); osa00250 Alanine, aspartate and glutamate metabolism - Oryza sativa japonica (Japanese rice) (RefSeq); osa01110 Biosynthesis of secondary metabolites - Oryza sativa japonica (Japanese rice) (RefSeq);	IPR014729; IPR029055; IPR033738; IPR001962; IPR017932;	Rossmann-like alpha/beta/alpha sandwich fold; Nucleophile aminohydrolases, N-terminal; Asparagine synthase, N-terminal domain; Asparagine synthase; Glutamine amidotransferase type 2 domain;
Q5Z952	Putative CPRD2 OS=Oryza sativa subsp. japonica OX=39947 GN=OsJ_21641	6.939	Up	5.6101e-08	OsJ_21641	56.24	39.596	18	8	11	8	chloroplast	GO:0044699 single-organism process; GO:0008152 metabolic process; GO:0055114 oxidation-reduction process; GO:0044710 single-organism metabolic process;		GO:0097159 organic cyclic compound binding; GO:1901363 heterocyclic compound binding; GO:0016614 oxidoreductase activity, acting on CH-OH group of donors; GO:1901265 nucleoside phosphate binding; GO:0050660 flavin adenine dinucleotide binding; GO:0003824 catalytic activity; GO:0005488 binding; GO:0043167 ion binding; GO:0043168 anion binding; GO:0000166 nucleotide binding; GO:0048037 cofactor bin…				IPR016166; IPR016169; IPR012951; IPR006094; IPR016167;	FAD-binding, type 2; CO dehydrogenase flavoprotein-like, FAD-binding, subdomain 2; Berberine/berberine-like; FAD linked oxidase, N-terminal; FAD-binding, type 2, subdomain 1;
A2XLQ2	PREDICTED: STS14 protein [Oryza sativa Japonica Group]	6.842	Up	0.00120382	OsI_13405	20.779	10.272	5.6	1	2	1	chloroplast							IPR034111; IPR014044;	Pathogenesis-related protein 1-like, SCP domain; CAP domain;
Q10PK7	Branched-chain-amino-acid aminotransferase OS=Oryza sativa subsp. japonica OX=39947 GN=LOC_Os03g12890	6.753	Up	0.0051596	LOC_Os03g12890	32.395	1.5732	2.4	1	2	1	cytoplasm	GO:0008652 cellular amino acid biosynthetic process; GO:0016053 organic acid biosynthetic process; GO:0044711 single-organism biosynthetic process; GO:0009082 branched-chain amino acid biosynthetic process; GO:0044281 small molecule metabolic process; GO:0044763 single-organism cellular process; GO:0006807 nitrogen compound metabolic process; GO:0044699 single-organism process; GO:0009058 biosynt…		GO:0052654 L-leucine transaminase activity; GO:0016769 transferase activity, transferring nitrogenous groups; GO:0004084 branched-chain-amino-acid transaminase activity; GO:0052656 L-isoleucine transaminase activity; GO:0008483 transaminase activity; GO:0003824 catalytic activity; GO:0016740 transferase activity; GO:0052655 L-valine transaminase activity;	K00826	E2.6.1.42; branched-chain amino acid aminotransferase [EC:2.6.1.42]	osa00770 Pantothenate and CoA biosynthesis - Oryza sativa japonica (Japanese rice) (RefSeq); osa00280 Valine, leucine and isoleucine degradation - Oryza sativa japonica (Japanese rice) (RefSeq); osa01230 Biosynthesis of amino acids - Oryza sativa japonica (Japanese rice) (RefSeq); osa01100 Metabolic pathways - Oryza sativa japonica (Japanese rice) (RefSeq); osa00290 Valine, leucine and isoleucine…
A0A0E0IWE1	PREDICTED: S-norcoclaurine synthase 1 [Oryza sativa Japonica Group]	6.725	Up	0.000135958	---	166.59	30.228	5.4	6	8	6	cytoplasm	GO:0044699 single-organism process; GO:0008152 metabolic process; GO:0055114 oxidation-reduction process; GO:0044710 single-organism metabolic process;		GO:0003824 catalytic activity; GO:0016491 oxidoreductase activity;				IPR027443; IPR005123; IPR026992;	Isopenicillin N synthase-like; Oxoglutarate/iron-dependent dioxygenase; Non-haem dioxygenase N-terminal domain;
Q10N98	"33 kDa secretory protein, putative, expressed OS=Oryza sativa subsp. japonica OX=39947 GN=Os03g0277600"	6.6	Up	0.0025768	Os03g0277600	28.191	127.26	10.9	2	6	2	chloroplast							IPR002902;	Gnk2-homologous domain;
Q01M90	OSIGBa0109M01.3 protein OS=Oryza sativa OX=4530 GN=OSIGBa0109M01.3	6.366	Up	0.0187572	OSIGBa0109M01.3	27.935	24.983	16.4	3	4	3	cytoplasm	GO:0044699 single-organism process; GO:0008152 metabolic process; GO:0055114 oxidation-reduction process; GO:0044710 single-organism metabolic process;		GO:0003824 catalytic activity; GO:0016491 oxidoreductase activity;	K13070	MAS; momilactone-A synthase [EC:1.1.1.295]	osa01110 Biosynthesis of secondary metabolites - Oryza sativa japonica (Japanese rice) (RefSeq); osa00904 Diterpenoid biosynthesis - Oryza sativa japonica (Japanese rice) (RefSeq);	IPR016040;	NAD(P)-binding domain;
Q8S3P3	DUF26-like protein OS=Oryza sativa subsp. japonica OX=39947 GN=24K23.14	6.187	Up	0.00031778	24K23.14	27.306	35.809	25.2	6	10	5	chloroplast	GO:0016310 phosphorylation; GO:0008152 metabolic process; GO:0044237 cellular metabolic process; GO:0006793 phosphorus metabolic process; GO:0009987 cellular process; GO:0006796 phosphate-containing compound metabolic process;		GO:0016301 kinase activity; GO:0003824 catalytic activity; GO:0016740 transferase activity; GO:0016772 transferase activity, transferring phosphorus-containing groups;				IPR002902;	Gnk2-homologous domain;
Q7FAE2	Momilactone A synthase OS=Oryza sativa subsp. japonica OX=39947 GN=OsMAS2	5.679	Up	0.0177836	OsMAS2	28.097	32.988	11.7	2	3	2	cytoplasm	GO:0044699 single-organism process; GO:0008152 metabolic process; GO:0055114 oxidation-reduction process; GO:0044710 single-organism metabolic process;		GO:0003824 catalytic activity; GO:0016491 oxidoreductase activity;				IPR016040;	NAD(P)-binding domain;
A2ZLJ0	PREDICTED: major pollen allergen Bet v 1-D/H [Oryza sativa Japonica Group]	4.971	Up	0.000196047	OsI_38687	16.951	13.948	29.7	5	9	4	cytoplasm	GO:0006952 defense response; GO:0050896 response to stimulus; GO:0006950 response to stress; GO:0009607 response to biotic stimulus;						IPR023393; IPR000916;	START-like domain; Bet v I/Major latex protein;
Q6Z4L7	Os07g0526600 protein OS=Oryza sativa subsp. japonica OX=39947 GN=Os07g0526600	4.747	Up	0.000135402	Os07g0526600	49.7	5.8726	4.8	2	2	2	chloroplast	GO:0008152 metabolic process; GO:0009056 catabolic process;		GO:0016787 hydrolase activity; GO:0003824 catalytic activity;				IPR029058; IPR013094;	Alpha/Beta hydrolase fold; Alpha/beta hydrolase fold-3;
Q1AHB2	Stemod-13(17)-ene synthase OS=Oryza sativa subsp. indica OX=39946 GN=KSL11	4.483	Up	0.00116124	KSL11	90.384	27.049	12.7	9	10	9	chloroplast	GO:0008152 metabolic process; GO:0006952 defense response; GO:0050896 response to stimulus; GO:0006950 response to stress;		GO:0000287 magnesium ion binding; GO:0003824 catalytic activity; GO:0010333 terpene synthase activity; GO:0005488 binding; GO:0043167 ion binding; GO:0046872 metal ion binding; GO:0043169 cation binding; GO:0016829 lyase activity; GO:0034283 syn-stemod-13(17)-ene synthase activity; GO:0016838 carbon-oxygen lyase activity, acting on phosphates; GO:0016835 carbon-oxygen lyase activity;	K14044	KSL8; stemar-13-ene synthase [EC:4.2.3.33]	osa01110 Biosynthesis of secondary metabolites - Oryza sativa japonica (Japanese rice) (RefSeq); osa00904 Diterpenoid biosynthesis - Oryza sativa japonica (Japanese rice) (RefSeq);	IPR005630; IPR008949; IPR008930; IPR001906;	Terpene synthase, metal-binding domain; Isoprenoid synthase domain; Terpenoid cyclases/protein prenyltransferase alpha-alpha toroid; Terpene synthase, N-terminal domain;
Q259D7	H0801D08.15 protein OS=Oryza sativa OX=4530 GN=H0801D08.15	4.437	Up	0.00060396	H0801D08.15	27.79	22.445	24.4	6	14	6	chloroplast							IPR024286; IPR029055;	Domain of unknown function DUF3700; Nucleophile aminohydrolases, N-terminal;
Q94DM2	Peroxidase OS=Oryza sativa subsp. japonica OX=39947 GN=prx22	4.408	Up	1.9513e-08	prx22	38.047	131.35	27.5	9	23	7	vacuolar membrane	GO:0016043 cellular component organization; GO:0006950 response to stress; GO:0055114 oxidation-reduction process; GO:0009636 response to toxic substance; GO:0009664 plant-type cell wall organization; GO:0044699 single-organism process; GO:0050896 response to stimulus; GO:0044237 cellular metabolic process; GO:0071555 cell wall organization; GO:0071554 cell wall organization or biogenesis; GO:000…	GO:0030312 external encapsulating structure; GO:0044464 cell part; GO:0071944 cell periphery; GO:0009505 plant-type cell wall; GO:0005618 cell wall; GO:0005623 cell; GO:0005576 extracellular region;	GO:0097159 organic cyclic compound binding; GO:1901363 heterocyclic compound binding; GO:0020037 heme binding; GO:0003824 catalytic activity; GO:0005488 binding; GO:0043167 ion binding; GO:0016209 antioxidant activity; GO:0043169 cation binding; GO:0046872 metal ion binding; GO:0004601 peroxidase activity; GO:0046906 tetrapyrrole binding; GO:0016491 oxidoreductase activity; GO:0016684 oxidoreduct…	K00430	E1.11.1.7; peroxidase [EC:1.11.1.7]	osa01100 Metabolic pathways - Oryza sativa japonica (Japanese rice) (RefSeq); osa00940 Phenylpropanoid biosynthesis - Oryza sativa japonica (Japanese rice) (RefSeq); osa01110 Biosynthesis of secondary metabolites - Oryza sativa japonica (Japanese rice) (RefSeq);	IPR033905; IPR002016;	Secretory peroxidase; Haem peroxidase, plant/fungal/bacterial;
Q84M59	Expressed protein OS=Oryza sativa subsp. japonica OX=39947 GN=Os03g0807700	4.243	Up	0.00182155	Os03g0807700	41.045	32.74	15.3	5	8	4	chloroplast							IPR006946;	Domain of unknown function DUF642;
A2X5I8	"PREDICTED: chaperone protein ClpD1, chloroplastic [Oryza sativa Japonica Group]"	4.184	Up	0.00174034	OsI_07468	96.45	41.746	17.5	13	17	9	chloroplast	GO:0008152 metabolic process; GO:0019538 protein metabolic process; GO:0043170 macromolecule metabolic process; GO:0044238 primary metabolic process; GO:0071704 organic substance metabolic process;		GO:0005524 ATP binding; GO:1901265 nucleoside phosphate binding; GO:0001882 nucleoside binding; GO:0043167 ion binding; GO:0000166 nucleotide binding; GO:0097159 organic cyclic compound binding; GO:1901363 heterocyclic compound binding; GO:0032549 ribonucleoside binding; GO:0097367 carbohydrate derivative binding; GO:0032553 ribonucleotide binding; GO:0005488 binding; GO:0032550 purine ribonucleo…	K03696			IPR019489; IPR003593; IPR003959; IPR027417; IPR004176;	Clp ATPase, C-terminal; AAA+ ATPase domain; ATPase, AAA-type, core; P-loop containing nucleoside triphosphate hydrolase; Clp, N-terminal;
Q651B1	Os09g0571200 protein OS=Oryza sativa subsp. japonica OX=39947 GN=Os09g0571200	4.011	Up	0.034317	Os09g0571200	30.468	11.123	11	3	5	2	cytoplasm		GO:0031224 intrinsic component of membrane; GO:0016020 membrane; GO:0016021 integral component of membrane; GO:0044425 membrane part;	GO:0005515 protein binding; GO:0005488 binding;				IPR000008;	C2 domain;
A0A0E0GKJ8	Diacylglycerol kinase OS=Oryza nivara OX=4536	3.92	Up	0.0028956	---	47.086	13.017	17.4	6	7	5	nucleus	GO:0050794 regulation of cellular process; GO:0044700 single organism signaling; GO:0007205 protein kinase C-activating G-protein coupled receptor signaling pathway; GO:0051716 cellular response to stimulus; GO:0016310 phosphorylation; GO:0044699 single-organism process; GO:0023052 signaling; GO:0050896 response to stimulus; GO:0044237 cellular metabolic process; GO:0006796 phosphate-containing c…		GO:0005524 ATP binding; GO:1901265 nucleoside phosphate binding; GO:0016773 phosphotransferase activity, alcohol group as acceptor; GO:0001882 nucleoside binding; GO:0043167 ion binding; GO:0004143 diacylglycerol kinase activity; GO:0000166 nucleotide binding; GO:0097159 organic cyclic compound binding; GO:1901363 heterocyclic compound binding; GO:0032549 ribonucleoside binding; GO:0097367 carboh…	K00901	dgkA; diacylglycerol kinase (ATP) [EC:2.7.1.107]	osa00561 Glycerolipid metabolism - Oryza sativa japonica (Japanese rice) (RefSeq); osa01100 Metabolic pathways - Oryza sativa japonica (Japanese rice) (RefSeq); osa04070 Phosphatidylinositol signaling system - Oryza sativa japonica (Japanese rice) (RefSeq); osa00564 Glycerophospholipid metabolism - Oryza sativa japonica (Japanese rice) (RefSeq); osa01110 Biosynthesis of secondary metabolites - Or…	IPR001206; IPR016064; IPR000756;	Diacylglycerol kinase, catalytic domain; NAD kinase/diacylglycerol kinase-like domain; Diacylglycerol kinase, accessory domain;
B9F6K7	PREDICTED: allene oxide synthase 2 [Oryza sativa Japonica Group]	3.891	Up	0.0026788	OsJ_09990	49.929	23.596	19.7	8	9	7	chloroplast	GO:0044699 single-organism process; GO:0008152 metabolic process; GO:0055114 oxidation-reduction process; GO:0044710 single-organism metabolic process;		GO:0097159 organic cyclic compound binding; GO:1901363 heterocyclic compound binding; GO:0020037 heme binding; GO:0005506 iron ion binding; GO:0046914 transition metal ion binding; GO:0003824 catalytic activity; GO:0005488 binding; GO:0043167 ion binding; GO:0043169 cation binding; GO:0046872 metal ion binding; GO:0016705 oxidoreductase activity, acting on paired donors, with incorporation or red…	K01723	AOS; hydroperoxide dehydratase [EC:4.2.1.92]	osa00592 alpha-Linolenic acid metabolism - Oryza sativa japonica (Japanese rice) (RefSeq); osa01100 Metabolic pathways - Oryza sativa japonica (Japanese rice) (RefSeq); osa01110 Biosynthesis of secondary metabolites - Oryza sativa japonica (Japanese rice) (RefSeq);
Q6YYV8	Os08g0562500 protein OS=Oryza sativa subsp. japonica OX=39947 GN=Os08g0562500	3.889	Up	0.000164883	Os08g0562500	47.615	24.054	13.9	5	6	5	chloroplast	GO:0032502 developmental process; GO:0016043 cellular component organization; GO:0009888 tissue development; GO:0048869 cellular developmental process; GO:0044763 single-organism cellular process; GO:0032989 cellular component morphogenesis; GO:0044699 single-organism process; GO:0010026 trichome differentiation; GO:0009058 biosynthetic process; GO:1901576 organic substance biosynthetic process; …	GO:0044424 intracellular part; GO:0005623 cell; GO:0044464 cell part; GO:0005622 intracellular; GO:0005737 cytoplasm;	GO:0016746 transferase activity, transferring acyl groups; GO:0016747 transferase activity, transferring acyl groups other than amino-acyl groups; GO:0003824 catalytic activity; GO:0016740 transferase activity;	K19747			IPR023213;	Chloramphenicol acetyltransferase-like domain;
Q7XKF3	"Protochlorophyllide reductase A, chloroplastic OS=Oryza sativa subsp. japonica OX=39947 GN=PORA"	3.86	Up	3.433e-08	PORA	41.183	45.943	19.9	10	22	10	chloroplast	GO:0051188 cofactor biosynthetic process; GO:0046148 pigment biosynthetic process; GO:0006725 cellular aromatic compound metabolic process; GO:0015994 chlorophyll metabolic process; GO:0044699 single-organism process; GO:0009058 biosynthetic process; GO:1901566 organonitrogen compound biosynthetic process; GO:0044237 cellular metabolic process; GO:0071704 organic substance metabolic process; GO:0…	GO:0043226 organelle; GO:0043231 intracellular membrane-bounded organelle; GO:0043229 intracellular organelle; GO:0044464 cell part; GO:0005622 intracellular; GO:0005737 cytoplasm; GO:0044424 intracellular part; GO:0043227 membrane-bounded organelle; GO:0005623 cell; GO:0009536 plastid; GO:0044444 cytoplasmic part; GO:0009507 chloroplast;	GO:0016627 oxidoreductase activity, acting on the CH-CH group of donors; GO:0016628 oxidoreductase activity, acting on the CH-CH group of donors, NAD or NADP as acceptor; GO:0003824 catalytic activity; GO:0016630 protochlorophyllide reductase activity; GO:0016491 oxidoreductase activity;	K00218	por; protochlorophyllide reductase [EC:1.3.1.33]	osa01100 Metabolic pathways - Oryza sativa japonica (Japanese rice) (RefSeq); osa01110 Biosynthesis of secondary metabolites - Oryza sativa japonica (Japanese rice) (RefSeq); osa00860 Porphyrin and chlorophyll metabolism - Oryza sativa japonica (Japanese rice) (RefSeq);	IPR016040;	NAD(P)-binding domain;
Q75LR5	40S ribosomal protein S6 OS=Oryza sativa subsp. japonica OX=39947 GN=LOC_Os03g27260	3.831	Up	0.0092608	LOC_Os03g27260	28.058	46.245	31	9	19	2	nucleus	GO:0044085 cellular component biogenesis; GO:0022613 ribonucleoprotein complex biogenesis; GO:0006518 peptide metabolic process; GO:0006725 cellular aromatic compound metabolic process; GO:0044267 cellular protein metabolic process; GO:0009058 biosynthetic process; GO:1901566 organonitrogen compound biosynthetic process; GO:0044237 cellular metabolic process; GO:0071704 organic substance metaboli…	GO:0005840 ribosome; GO:0043229 intracellular organelle; GO:0043232 intracellular non-membrane-bounded organelle; GO:0015935 small ribosomal subunit; GO:0044446 intracellular organelle part; GO:0005737 cytoplasm; GO:0032991 macromolecular complex; GO:0044424 intracellular part; GO:0005829 cytosol; GO:0005623 cell; GO:0044422 organelle part; GO:0043228 non-membrane-bounded organelle; GO:0043226 or…	GO:0003735 structural constituent of ribosome; GO:0005198 structural molecule activity;	K02991	RP-S6e; small subunit ribosomal protein S6e	osa03010 Ribosome - Oryza sativa japonica (Japanese rice) (RefSeq);
Q10QN8	"Oxidoreductase, zinc-binding dehydrogenase family protein, expressed OS=Oryza sativa subsp. japonica OX=39947 GN=LOC_Os03g09020"	3.752	Up	0.020441	LOC_Os03g09020	30.829	9.2328	11.3	2	3	2	cytoplasm	GO:0044699 single-organism process; GO:0008152 metabolic process; GO:0055114 oxidation-reduction process; GO:0044710 single-organism metabolic process;		GO:0046914 transition metal ion binding; GO:0003824 catalytic activity; GO:0005488 binding; GO:0043167 ion binding; GO:0046872 metal ion binding; GO:0043169 cation binding; GO:0008270 zinc ion binding; GO:0016491 oxidoreductase activity;	K00121	frmA; S-(hydroxymethyl)glutathione dehydrogenase / alcohol dehydrogenase [EC:1.1.1.284 1.1.1.1]	osa01200 Carbon metabolism - Oryza sativa japonica (Japanese rice) (RefSeq); osa01100 Metabolic pathways - Oryza sativa japonica (Japanese rice) (RefSeq); osa00071 Fatty acid degradation - Oryza sativa japonica (Japanese rice) (RefSeq); osa00010 Glycolysis / Gluconeogenesis - Oryza sativa japonica (Japanese rice) (RefSeq); osa00350 Tyrosine metabolism - Oryza sativa japonica (Japanese rice) (RefS…	IPR011032; IPR016040; IPR013154; IPR013149;	GroES-like; NAD(P)-binding domain; Alcohol dehydrogenase, N-terminal; Alcohol dehydrogenase, C-terminal;
Q75T45	Os12g0555000 protein OS=Oryza sativa subsp. japonica OX=39947 GN=RSOsPR10	3.748	Up	3.82583e-13	RSOsPR10	16.9	81.884	82.5	11	29	11	cytoplasm							IPR023393;	START-like domain;
A2Z9B7	PREDICTED: cytochrome P450 89A2 [Oryza sativa Japonica Group]	3.723	Up	0.034465	OsI_34314	57.359	12.239	10.7	5	5	4	chloroplast	GO:0044699 single-organism process; GO:0008152 metabolic process; GO:0055114 oxidation-reduction process; GO:0044710 single-organism metabolic process;	GO:0031224 intrinsic component of membrane; GO:0016020 membrane; GO:0016021 integral component of membrane; GO:0044425 membrane part;	GO:0097159 organic cyclic compound binding; GO:1901363 heterocyclic compound binding; GO:0020037 heme binding; GO:0005506 iron ion binding; GO:0046914 transition metal ion binding; GO:0003824 catalytic activity; GO:0005488 binding; GO:0043167 ion binding; GO:0043169 cation binding; GO:0046872 metal ion binding; GO:0016705 oxidoreductase activity, acting on paired donors, with incorporation or red…
A2YWW3	"PREDICTED: probable lipoxygenase 8, chloroplastic [Oryza sativa Japonica Group]"	3.636	Up	0.0145395	OsI_29826	35.965	4.4607	24.5	7	12	1	mitochondria	GO:0044699 single-organism process; GO:0008152 metabolic process; GO:0055114 oxidation-reduction process; GO:0044710 single-organism metabolic process;		GO:0016702 oxidoreductase activity, acting on single donors with incorporation of molecular oxygen, incorporation of two atoms of oxygen; GO:0016701 oxidoreductase activity, acting on single donors with incorporation of molecular oxygen; GO:0003824 catalytic activity; GO:0005488 binding; GO:0051213 dioxygenase activity; GO:0043167 ion binding; GO:0043169 cation binding; GO:0046872 metal ion bindi…	K00454	LOX2S; lipoxygenase [EC:1.13.11.12]	osa00592 alpha-Linolenic acid metabolism - Oryza sativa japonica (Japanese rice) (RefSeq); osa01100 Metabolic pathways - Oryza sativa japonica (Japanese rice) (RefSeq); osa00591 Linoleic acid metabolism - Oryza sativa japonica (Japanese rice) (RefSeq); osa01110 Biosynthesis of secondary metabolites - Oryza sativa japonica (Japanese rice) (RefSeq);	IPR013819;	Lipoxygenase, C-terminal;
B8AU13	PREDICTED: BURP domain-containing protein 16 [Oryza sativa Japonica Group]	3.607	Up	0.0027617	OsI_15976	21.773	14.407	27.2	4	6	4	cytoplasm							IPR004873;	BURP domain;
B8B6W9	Isocitrate lyase OS=Oryza sativa subsp. indica OX=39946 GN=OsI_26281	3.561	Up	1.6076e-06	OsI_26281	63.078	101.84	22.2	10	19	10	peroxisome	GO:0008152 metabolic process; GO:0044710 single-organism metabolic process; GO:0044281 small molecule metabolic process; GO:0044763 single-organism cellular process; GO:0019752 carboxylic acid metabolic process; GO:0044699 single-organism process; GO:0006082 organic acid metabolic process; GO:0044237 cellular metabolic process; GO:0009987 cellular process; GO:0043436 oxoacid metabolic process; GO…		GO:0016829 lyase activity; GO:0016833 oxo-acid-lyase activity; GO:0003824 catalytic activity; GO:0004451 isocitrate lyase activity; GO:0016830 carbon-carbon lyase activity;	K01637	E4.1.3.1; isocitrate lyase [EC:4.1.3.1]	osa01200 Carbon metabolism - Oryza sativa japonica (Japanese rice) (RefSeq); osa01100 Metabolic pathways - Oryza sativa japonica (Japanese rice) (RefSeq); osa00630 Glyoxylate and dicarboxylate metabolism - Oryza sativa japonica (Japanese rice) (RefSeq); osa01110 Biosynthesis of secondary metabolites - Oryza sativa japonica (Japanese rice) (RefSeq);	IPR015813;	Pyruvate/Phosphoenolpyruvate kinase-like domain;
B8B6Z9	"PREDICTED: glucan endo-1,3-beta-glucosidase GII isoform X2 [Oryza sativa Japonica Group]"	3.536	Up	0.00081918	OsI_26347	59.391	23.538	14.7	7	8	7	vacuolar membrane	GO:0008152 metabolic process; GO:0005975 carbohydrate metabolic process; GO:0044238 primary metabolic process; GO:0071704 organic substance metabolic process;		GO:0004553 hydrolase activity, hydrolyzing O-glycosyl compounds; GO:0016787 hydrolase activity; GO:0003824 catalytic activity; GO:0016798 hydrolase activity, acting on glycosyl bonds;				IPR012946; IPR017853; IPR013781;	X8 domain; Glycoside hydrolase superfamily; Glycoside hydrolase, catalytic domain;
A2ZV23	Glycosyltransferase OS=Oryza sativa subsp. japonica OX=39947 GN=OsJ_02476	3.528	Up	0.000196172	OsJ_02476	53.46	11.505	14.2	7	10	7	chloroplast	GO:0008152 metabolic process;		GO:0016757 transferase activity, transferring glycosyl groups; GO:0016758 transferase activity, transferring hexosyl groups; GO:0003824 catalytic activity; GO:0016740 transferase activity;
A3BFA0	Peptidyl-prolyl cis-trans isomerase OS=Oryza sativa subsp. japonica OX=39947 GN=OsJ_22614	3.512	Up	0.00028309	OsJ_22614	21.675	21.202	38.7	8	14	6	chloroplast	GO:0044267 cellular protein metabolic process; GO:0044238 primary metabolic process; GO:0018208 peptidyl-proline modification; GO:0000413 protein peptidyl-prolyl isomerization; GO:0044237 cellular metabolic process; GO:0071704 organic substance metabolic process; GO:0006457 protein folding; GO:0018193 peptidyl-amino acid modification; GO:0008152 metabolic process; GO:0044260 cellular macromolecul…		GO:0003755 peptidyl-prolyl cis-trans isomerase activity; GO:0016853 isomerase activity; GO:0003824 catalytic activity; GO:0016859 cis-trans isomerase activity;	K01802			IPR002130; IPR029000;	Cyclophilin-type peptidyl-prolyl cis-trans isomerase domain; Cyclophilin-like domain;
A0A0E0GGD0	inactive purple acid phosphatase-like protein [Arabidopsis thaliana]	3.491	Up	0.0002193	---	39.727	36.032	25.6	8	11	8	nucleus
J3JRU9	Malate synthase OS=Oryza sativa OX=4530 GN=H0302E05.7	3.453	Up	9.1988e-07	H0302E05.7	62.594	92.681	27.3	14	23	14	peroxisome	GO:0006097 glyoxylate cycle; GO:0072350 tricarboxylic acid metabolic process; GO:0055114 oxidation-reduction process; GO:0044281 small molecule metabolic process; GO:0044763 single-organism cellular process; GO:0006099 tricarboxylic acid cycle; GO:0006081 cellular aldehyde metabolic process; GO:0044699 single-organism process; GO:0005975 carbohydrate metabolic process; GO:0044238 primary metaboli…		GO:0004474 malate synthase activity; GO:0016746 transferase activity, transferring acyl groups; GO:0003824 catalytic activity; GO:0016740 transferase activity; GO:0046912 transferase activity, transferring acyl groups, acyl groups converted into alkyl on transfer;	K01638	aceB; malate synthase [EC:2.3.3.9]	osa01200 Carbon metabolism - Oryza sativa japonica (Japanese rice) (RefSeq); osa01100 Metabolic pathways - Oryza sativa japonica (Japanese rice) (RefSeq); osa00620 Pyruvate metabolism - Oryza sativa japonica (Japanese rice) (RefSeq); osa00630 Glyoxylate and dicarboxylate metabolism - Oryza sativa japonica (Japanese rice) (RefSeq); osa01110 Biosynthesis of secondary metabolites - Oryza sativa japo…	IPR011076;	Malate synthase-like;
Q8LH97	40S ribosomal protein S6 OS=Oryza sativa subsp. japonica OX=39947 GN=P0594D10.135	3.398	Up	0.000139132	P0594D10.135	28.472	12.447	27.2	9	19	2	nucleus	GO:0044085 cellular component biogenesis; GO:0022613 ribonucleoprotein complex biogenesis; GO:0006518 peptide metabolic process; GO:0006725 cellular aromatic compound metabolic process; GO:0044267 cellular protein metabolic process; GO:0009058 biosynthetic process; GO:1901566 organonitrogen compound biosynthetic process; GO:0044237 cellular metabolic process; GO:0071704 organic substance metaboli…	GO:0005840 ribosome; GO:0043229 intracellular organelle; GO:0043232 intracellular non-membrane-bounded organelle; GO:0015935 small ribosomal subunit; GO:0044446 intracellular organelle part; GO:0005737 cytoplasm; GO:0032991 macromolecular complex; GO:0044424 intracellular part; GO:0005829 cytosol; GO:0005623 cell; GO:0044422 organelle part; GO:0043228 non-membrane-bounded organelle; GO:0043226 or…	GO:0003735 structural constituent of ribosome; GO:0005198 structural molecule activity;	K02991	RP-S6e; small subunit ribosomal protein S6e	osa03010 Ribosome - Oryza sativa japonica (Japanese rice) (RefSeq);
P31924	Sucrose synthase 1 OS=Oryza sativa subsp. japonica OX=39947 GN=SUS1	3.354	Up	1e-32	SUS1	92.907	90.315	26.8	22	52	16	cytoplasm	GO:0044763 single-organism cellular process; GO:1901700 response to oxygen-containing compound; GO:0044699 single-organism process; GO:0005984 disaccharide metabolic process; GO:0010033 response to organic substance; GO:0005975 carbohydrate metabolic process; GO:0044238 primary metabolic process; GO:0050896 response to stimulus; GO:0044237 cellular metabolic process; GO:0071704 organic substance …		GO:0016758 transferase activity, transferring hexosyl groups; GO:0003824 catalytic activity; GO:0035251 UDP-glucosyltransferase activity; GO:0008194 UDP-glycosyltransferase activity; GO:0046527 glucosyltransferase activity; GO:0016757 transferase activity, transferring glycosyl groups; GO:0016157 sucrose synthase activity; GO:0016740 transferase activity;	K00695	E2.4.1.13; sucrose synthase [EC:2.4.1.13]	osa01100 Metabolic pathways - Oryza sativa japonica (Japanese rice) (RefSeq); osa00500 Starch and sucrose metabolism - Oryza sativa japonica (Japanese rice) (RefSeq);	IPR000368; IPR001296;	Sucrose synthase; Glycosyl transferase, family 1;
Q7FAS1	Peroxisomal (S)-2-hydroxy-acid oxidase GLO3 OS=Oryza sativa subsp. japonica OX=39947 GN=GLO3	3.342	Up	0.0027016	GLO3	40.532	13.645	15.5	6	11	4	peroxisome	GO:0050794 regulation of cellular process; GO:0065008 regulation of biological quality; GO:0055114 oxidation-reduction process; GO:0044699 single-organism process; GO:0044403 symbiosis, encompassing mutualism through parasitism; GO:0044764 multi-organism cellular process; GO:0031323 regulation of cellular metabolic process; GO:0051701 interaction with host; GO:0035821 modification of morphology o…	GO:0043226 organelle; GO:0043231 intracellular membrane-bounded organelle; GO:0043229 intracellular organelle; GO:0044464 cell part; GO:0005622 intracellular; GO:0005777 peroxisome; GO:0042579 microbody; GO:0005737 cytoplasm; GO:0044424 intracellular part; GO:0005623 cell; GO:0043227 membrane-bounded organelle; GO:0044444 cytoplasmic part;	GO:0052852 very-long-chain-(S)-2-hydroxy-acid oxidase activity; GO:1901265 nucleoside phosphate binding; GO:0043167 ion binding; GO:0008891 glycolate oxidase activity; GO:0000166 nucleotide binding; GO:0052854 medium-chain-(S)-2-hydroxy-acid oxidase activity; GO:0048037 cofactor binding; GO:0052853 long-chain-(S)-2-hydroxy-long-chain-acid oxidase activity; GO:0016491 oxidoreductase activity; GO:0…	K11517	HAO; (S)-2-hydroxy-acid oxidase [EC:1.1.3.15]	osa01200 Carbon metabolism - Oryza sativa japonica (Japanese rice) (RefSeq); osa01100 Metabolic pathways - Oryza sativa japonica (Japanese rice) (RefSeq); osa04146 Peroxisome - Oryza sativa japonica (Japanese rice) (RefSeq); osa00630 Glyoxylate and dicarboxylate metabolism - Oryza sativa japonica (Japanese rice) (RefSeq); osa01110 Biosynthesis of secondary metabolites - Oryza sativa japonica (Jap…	IPR013785; IPR000262;	Aldolase-type TIM barrel; FMN-dependent dehydrogenase;
Q9ZNY9	"Beta-1,3-glucanase OS=Oryza sativa OX=4530 GN=Gns6"	3.34	Up	0.029376	Gns6	34.784	15.788	9.9	2	2	2	extracellular	GO:0008152 metabolic process; GO:0005975 carbohydrate metabolic process; GO:0044238 primary metabolic process; GO:0071704 organic substance metabolic process;		GO:0004553 hydrolase activity, hydrolyzing O-glycosyl compounds; GO:0016787 hydrolase activity; GO:0003824 catalytic activity; GO:0016798 hydrolase activity, acting on glycosyl bonds;				IPR017853; IPR013781;	Glycoside hydrolase superfamily; Glycoside hydrolase, catalytic domain;
Q6K853	40S ribosomal protein S30 OS=Oryza sativa subsp. japonica OX=39947 GN=Os02g0804100	3.338	Up	0.00181936	Os02g0804100	6.9311	2.4686	12.9	2	2	2	nucleus	GO:0006518 peptide metabolic process; GO:0043043 peptide biosynthetic process; GO:0044267 cellular protein metabolic process; GO:0006807 nitrogen compound metabolic process; GO:0009058 biosynthetic process; GO:0043603 cellular amide metabolic process; GO:0044238 primary metabolic process; GO:1901566 organonitrogen compound biosynthetic process; GO:1901576 organic substance biosynthetic process; G…	GO:0005840 ribosome; GO:0043226 organelle; GO:0043229 intracellular organelle; GO:0043232 intracellular non-membrane-bounded organelle; GO:0044464 cell part; GO:0005622 intracellular; GO:0005737 cytoplasm; GO:0032991 macromolecular complex; GO:0044424 intracellular part; GO:1990904 ribonucleoprotein complex; GO:0005623 cell; GO:0030529 intracellular ribonucleoprotein complex; GO:0044444 cytoplasm…	GO:0003735 structural constituent of ribosome; GO:0005198 structural molecule activity;	K02983	RP-S30e; small subunit ribosomal protein S30e	osa03010 Ribosome - Oryza sativa japonica (Japanese rice) (RefSeq);
Q5Z4M1	Os06g0308300 protein OS=Oryza sativa subsp. japonica OX=39947 GN=P0417E03.30-1	3.296	Up	0.00034415	P0417E03.30-1	64.37	7.2151	8	4	4	4	cytoplasm	GO:0000226 microtubule cytoskeleton organization; GO:0016043 cellular component organization; GO:0000910 cytokinesis; GO:0006996 organelle organization; GO:0044763 single-organism cellular process; GO:0044699 single-organism process; GO:0051301 cell division; GO:0022402 cell cycle process; GO:0007010 cytoskeleton organization; GO:0009987 cellular process; GO:0007017 microtubule-based process; GO:…		GO:0015631 tubulin binding; GO:0005515 protein binding; GO:0008092 cytoskeletal protein binding; GO:0008017 microtubule binding; GO:0005488 binding;	K16732
Q8H4P7	Os07g0147500 protein OS=Oryza sativa subsp. japonica OX=39947 GN=OJ1470_H06.117	3.287	Up	0.023539	OJ1470_H06.117	14.163	21.098	17.5	2	4	2	chloroplast	GO:0008152 metabolic process; GO:0044237 cellular metabolic process; GO:0009987 cellular process; GO:0015979 photosynthesis;	GO:0016020 membrane; GO:0009523 photosystem II; GO:0098796 membrane protein complex; GO:0009654 photosystem II oxygen evolving complex; GO:0042651 thylakoid membrane; GO:0031224 intrinsic component of membrane; GO:0032991 macromolecular complex; GO:0044424 intracellular part; GO:0005623 cell; GO:0016021 integral component of membrane; GO:0034357 photosynthetic membrane; GO:0009521 photosystem; GO…		K03541	psbR; photosystem II 10kDa protein	osa01100 Metabolic pathways - Oryza sativa japonica (Japanese rice) (RefSeq); osa00195 Photosynthesis - Oryza sativa japonica (Japanese rice) (RefSeq);
Q5VMA5	Os06g0156600 protein OS=Oryza sativa subsp. japonica OX=39947 GN=Os06g0156600	3.206	Up	3.9177e-05	Os06g0156600	38.478	6.3458	6.7	3	4	3	chloroplast			GO:0016787 hydrolase activity; GO:0003824 catalytic activity; GO:0016788 hydrolase activity, acting on ester bonds;				IPR001087; IPR013830;	GDSL lipase/esterase; SGNH hydrolase-type esterase domain;
Q8H7W7	Cytochrome b561 and DOMON domain-containing protein OS=Oryza sativa subsp. japonica OX=39947 GN=LOC_Os03g09900	3.153	Up	0.0037992	LOC_Os03g09900	41.057	21.103	7.6	2	6	2	chloroplast	GO:0044699 single-organism process; GO:0008152 metabolic process; GO:0055114 oxidation-reduction process; GO:0044710 single-organism metabolic process;	GO:0031224 intrinsic component of membrane; GO:0016020 membrane; GO:0016021 integral component of membrane; GO:0044425 membrane part;					IPR005018; IPR006593;	DOMON domain; Cytochrome b561/ferric reductase transmembrane;
Q65WV6	Os05g0475400 protein OS=Oryza sativa subsp. japonica OX=39947 GN=Os05g0475400	3.103	Up	0.03592	Os05g0475400	42.241	8.8635	13.3	4	4	4	cytoplasm		GO:0043226 organelle; GO:0043231 intracellular membrane-bounded organelle; GO:0043229 intracellular organelle; GO:0044464 cell part; GO:0005622 intracellular; GO:0005737 cytoplasm; GO:0044424 intracellular part; GO:0043227 membrane-bounded organelle; GO:0005623 cell; GO:0005739 mitochondrion; GO:0044444 cytoplasmic part;	GO:0097159 organic cyclic compound binding; GO:1901363 heterocyclic compound binding; GO:0016769 transferase activity, transferring nitrogenous groups; GO:0008453 alanine-glyoxylate transaminase activity; GO:0042802 identical protein binding; GO:0003824 catalytic activity; GO:0005488 binding; GO:0043167 ion binding; GO:0043168 anion binding; GO:0005515 protein binding; GO:0008483 transaminase act…	K00827	AGXT2; alanine-glyoxylate transaminase / (R)-3-amino-2-methylpropionate-pyruvate transaminase [EC:2.6.1.44 2.6.1.40]	osa00280 Valine, leucine and isoleucine degradation - Oryza sativa japonica (Japanese rice) (RefSeq); osa01100 Metabolic pathways - Oryza sativa japonica (Japanese rice) (RefSeq); osa00250 Alanine, aspartate and glutamate metabolism - Oryza sativa japonica (Japanese rice) (RefSeq); osa00260 Glycine, serine and threonine metabolism - Oryza sativa japonica (Japanese rice) (RefSeq); osa01110 Biosynt…	IPR015424; IPR015422; IPR015421;	Pyridoxal phosphate-dependent transferase; Pyridoxal phosphate-dependent transferase, major region, subdomain 2; Pyridoxal phosphate-dependent transferase, major region, subdomain 1;
Q7XT95	OSJNBa0067G20.8 protein OS=Oryza sativa subsp. japonica OX=39947 GN=OSJNBa0067G20.8	3.07	Up	0.00024167	OSJNBa0067G20.8	58.887	13.346	14.7	7	7	6	cytoplasm	GO:0008152 metabolic process;		GO:0000287 magnesium ion binding; GO:0003824 catalytic activity; GO:0010333 terpene synthase activity; GO:0005488 binding; GO:0043167 ion binding; GO:0046872 metal ion binding; GO:0043169 cation binding; GO:0016829 lyase activity; GO:0016838 carbon-oxygen lyase activity, acting on phosphates; GO:0016835 carbon-oxygen lyase activity;				IPR005630; IPR008949; IPR008930; IPR001906;	Terpene synthase, metal-binding domain; Isoprenoid synthase domain; Terpenoid cyclases/protein prenyltransferase alpha-alpha toroid; Terpene synthase, N-terminal domain;
A2YRL9	PREDICTED: zingiberene synthase [Oryza sativa Japonica Group]	2.983	Up	0.036139	OsI_27957	63.41	52.328	24.5	12	18	2	cytoplasm	GO:0008152 metabolic process;		GO:0000287 magnesium ion binding; GO:0003824 catalytic activity; GO:0010333 terpene synthase activity; GO:0005488 binding; GO:0043167 ion binding; GO:0046872 metal ion binding; GO:0043169 cation binding; GO:0016829 lyase activity; GO:0016838 carbon-oxygen lyase activity, acting on phosphates; GO:0016835 carbon-oxygen lyase activity;	K22061			IPR005630; IPR008949; IPR008930; IPR001906;	Terpene synthase, metal-binding domain; Isoprenoid synthase domain; Terpenoid cyclases/protein prenyltransferase alpha-alpha toroid; Terpene synthase, N-terminal domain;
A2Z9C9	PREDICTED: methionine gamma-lyase [Oryza sativa Japonica Group]	2.955	Up	1.96048e-05	OsI_34329	50.354	16.496	12.2	5	7	5	chloroplast	GO:0044085 cellular component biogenesis; GO:0016043 cellular component organization; GO:0033554 cellular response to stress; GO:0001101 response to acid chemical; GO:0009267 cellular response to starvation; GO:0051260 protein homooligomerization; GO:0009628 response to abiotic stimulus; GO:1901700 response to oxygen-containing compound; GO:0071462 cellular response to water stimulus; GO:0050896 …	GO:0044464 cell part; GO:0005622 intracellular; GO:0005737 cytoplasm; GO:0044424 intracellular part; GO:0005829 cytosol; GO:0005623 cell; GO:0044444 cytoplasmic part;	GO:0097159 organic cyclic compound binding; GO:1901363 heterocyclic compound binding; GO:0018826 methionine gamma-lyase activity; GO:0003824 catalytic activity; GO:0005488 binding; GO:0043167 ion binding; GO:0016829 lyase activity; GO:0043168 anion binding; GO:0016846 carbon-sulfur lyase activity; GO:0048037 cofactor binding; GO:0030170 pyridoxal phosphate binding;	K01761	E4.4.1.11; methionine-gamma-lyase [EC:4.4.1.11]	osa00450 Selenocompound metabolism - Oryza sativa japonica (Japanese rice) (RefSeq); osa00270 Cysteine and methionine metabolism - Oryza sativa japonica (Japanese rice) (RefSeq);	IPR015424; IPR015422; IPR015421;	Pyridoxal phosphate-dependent transferase; Pyridoxal phosphate-dependent transferase, major region, subdomain 2; Pyridoxal phosphate-dependent transferase, major region, subdomain 1;
Q7XVC0	OSJNBa0072D21.10 protein OS=Oryza sativa subsp. japonica OX=39947 GN=Os04g0382300	2.942	Up	0.00089889	Os04g0382300	46.855	6.7914	8.5	4	6	4	cytoskeleton			GO:0003824 catalytic activity;				IPR013785; IPR000644;	Aldolase-type TIM barrel; CBS domain;
A0A0E0HWY4	PREDICTED: probable carboxylesterase 15 [Oryza sativa Japonica Group]	2.94	Up	5.4712e-07	---	73.159	87.312	26.4	15	28	6	chloroplast	GO:0008152 metabolic process;		GO:0016787 hydrolase activity; GO:0003824 catalytic activity;				IPR029058; IPR013094;	Alpha/Beta hydrolase fold; Alpha/beta hydrolase fold-3;
A0A0P0XLP8	Os09g0413500 protein (Fragment) OS=Oryza sativa subsp. japonica OX=39947 GN=Os09g0413500	2.914	Up	0.030541	Os09g0413500	7.0401	1.9359	12.9	1	2	1	cytoplasm	GO:0006518 peptide metabolic process; GO:0043043 peptide biosynthetic process; GO:0044267 cellular protein metabolic process; GO:0006807 nitrogen compound metabolic process; GO:0009058 biosynthetic process; GO:0043603 cellular amide metabolic process; GO:0044238 primary metabolic process; GO:1901566 organonitrogen compound biosynthetic process; GO:1901576 organic substance biosynthetic process; G…	GO:0005840 ribosome; GO:0043226 organelle; GO:0043229 intracellular organelle; GO:0043232 intracellular non-membrane-bounded organelle; GO:0044464 cell part; GO:0005622 intracellular; GO:0005737 cytoplasm; GO:0032991 macromolecular complex; GO:0044424 intracellular part; GO:1990904 ribonucleoprotein complex; GO:0005623 cell; GO:0030529 intracellular ribonucleoprotein complex; GO:0044444 cytoplasm…	GO:0003735 structural constituent of ribosome; GO:0005198 structural molecule activity;	K02915	RP-L34e; large subunit ribosomal protein L34e	osa03010 Ribosome - Oryza sativa japonica (Japanese rice) (RefSeq);
Q0DK70	Os05g0188100 protein OS=Oryza sativa subsp. japonica OX=39947 GN=Os05g0188100	2.898	Up	0.00167655	Os05g0188100	9.0896	39.333	58.4	5	7	5	nucleus
Q2QYL3	Non-specific lipid-transfer protein 3 OS=Oryza sativa subsp. japonica OX=39947 GN=LTP110-A	2.877	Up	0.015259	LTP110-A	12.145	28.808	47.1	5	11	4	extracellular	GO:0006810 transport; GO:0006869 lipid transport; GO:1902578 single-organism localization; GO:0006950 response to stress; GO:0044699 single-organism process; GO:0071702 organic substance transport; GO:0010876 lipid localization; GO:0006952 defense response; GO:0033036 macromolecule localization; GO:0051179 localization; GO:0050896 response to stimulus; GO:0044765 single-organism transport; GO:005…	GO:0016020 membrane;	GO:0008289 lipid binding; GO:0005488 binding;				IPR016140;	Bifunctional inhibitor/plant lipid transfer protein/seed storage helical domain;
Q9ST80	Peroxidase OS=Oryza sativa OX=4530 GN=q3037.17	2.841	Up	6.3854e-08	q3037.17	36.772	119.8	38.6	12	33	11	cytoplasm	GO:0006950 response to stress; GO:0055114 oxidation-reduction process; GO:0009636 response to toxic substance; GO:0044699 single-organism process; GO:0050896 response to stimulus; GO:0044237 cellular metabolic process; GO:0008152 metabolic process; GO:0042221 response to chemical; GO:1990748 cellular detoxification; GO:0042743 hydrogen peroxide metabolic process; GO:0072593 reactive oxygen specie…	GO:0005576 extracellular region;	GO:0097159 organic cyclic compound binding; GO:1901363 heterocyclic compound binding; GO:0020037 heme binding; GO:0003824 catalytic activity; GO:0005488 binding; GO:0043167 ion binding; GO:0016209 antioxidant activity; GO:0043169 cation binding; GO:0046872 metal ion binding; GO:0004601 peroxidase activity; GO:0046906 tetrapyrrole binding; GO:0016491 oxidoreductase activity; GO:0016684 oxidoreduct…	K00430	E1.11.1.7; peroxidase [EC:1.11.1.7]	osa01100 Metabolic pathways - Oryza sativa japonica (Japanese rice) (RefSeq); osa00940 Phenylpropanoid biosynthesis - Oryza sativa japonica (Japanese rice) (RefSeq); osa01110 Biosynthesis of secondary metabolites - Oryza sativa japonica (Japanese rice) (RefSeq);	IPR033905; IPR002016;	Secretory peroxidase; Haem peroxidase, plant/fungal/bacterial;
A6MZE1	60S ribosomal protein L36 (Fragment) OS=Oryza sativa subsp. indica OX=39946	2.772	Up	0.00021676	---	12.533	4.8234	25.2	3	7	3	cytoplasm	GO:0006518 peptide metabolic process; GO:0043043 peptide biosynthetic process; GO:0044267 cellular protein metabolic process; GO:0006807 nitrogen compound metabolic process; GO:0009058 biosynthetic process; GO:0043603 cellular amide metabolic process; GO:0044238 primary metabolic process; GO:1901566 organonitrogen compound biosynthetic process; GO:1901576 organic substance biosynthetic process; G…	GO:0005840 ribosome; GO:0043226 organelle; GO:0043229 intracellular organelle; GO:0043232 intracellular non-membrane-bounded organelle; GO:0044464 cell part; GO:0005622 intracellular; GO:0005737 cytoplasm; GO:0032991 macromolecular complex; GO:0044424 intracellular part; GO:1990904 ribonucleoprotein complex; GO:0005623 cell; GO:0030529 intracellular ribonucleoprotein complex; GO:0044444 cytoplasm…	GO:0003735 structural constituent of ribosome; GO:0005198 structural molecule activity;	K02920	RP-L36e; large subunit ribosomal protein L36e	osa03010 Ribosome - Oryza sativa japonica (Japanese rice) (RefSeq);
Q5Z8H5	Peroxidase OS=Oryza sativa subsp. japonica OX=39947 GN=prx90	2.744	Up	0.024839	prx90	36.065	24.103	8.9	2	3	2	chloroplast	GO:0006950 response to stress; GO:0055114 oxidation-reduction process; GO:0009636 response to toxic substance; GO:0044699 single-organism process; GO:0050896 response to stimulus; GO:0044237 cellular metabolic process; GO:0008152 metabolic process; GO:0042221 response to chemical; GO:1990748 cellular detoxification; GO:0042743 hydrogen peroxide metabolic process; GO:0072593 reactive oxygen specie…	GO:0005576 extracellular region;	GO:0097159 organic cyclic compound binding; GO:1901363 heterocyclic compound binding; GO:0020037 heme binding; GO:0003824 catalytic activity; GO:0005488 binding; GO:0043167 ion binding; GO:0016209 antioxidant activity; GO:0043169 cation binding; GO:0046872 metal ion binding; GO:0004601 peroxidase activity; GO:0046906 tetrapyrrole binding; GO:0016491 oxidoreductase activity; GO:0016684 oxidoreduct…	K00430	E1.11.1.7; peroxidase [EC:1.11.1.7]	osa01100 Metabolic pathways - Oryza sativa japonica (Japanese rice) (RefSeq); osa00940 Phenylpropanoid biosynthesis - Oryza sativa japonica (Japanese rice) (RefSeq); osa01110 Biosynthesis of secondary metabolites - Oryza sativa japonica (Japanese rice) (RefSeq);	IPR033905; IPR002016;	Secretory peroxidase; Haem peroxidase, plant/fungal/bacterial;
A3BJC7	60S ribosomal protein L44-like isoform X1 [Ananas comosus]	2.738	Up	0.0126022	OsJ_24095	9.2447	3.6346	21.2	3	4	3	nucleus	GO:0006518 peptide metabolic process; GO:0043043 peptide biosynthetic process; GO:0044267 cellular protein metabolic process; GO:0006807 nitrogen compound metabolic process; GO:0009058 biosynthetic process; GO:0043603 cellular amide metabolic process; GO:0044238 primary metabolic process; GO:1901566 organonitrogen compound biosynthetic process; GO:1901576 organic substance biosynthetic process; G…	GO:0005840 ribosome; GO:0043226 organelle; GO:0043229 intracellular organelle; GO:0043232 intracellular non-membrane-bounded organelle; GO:0044464 cell part; GO:0005622 intracellular; GO:0005737 cytoplasm; GO:0032991 macromolecular complex; GO:0044424 intracellular part; GO:1990904 ribonucleoprotein complex; GO:0005623 cell; GO:0030529 intracellular ribonucleoprotein complex; GO:0044444 cytoplasm…	GO:0003735 structural constituent of ribosome; GO:0005198 structural molecule activity;	K02929	RP-L44e; large subunit ribosomal protein L44e	osa03010 Ribosome - Oryza sativa japonica (Japanese rice) (RefSeq);	IPR011332;	Zinc-binding ribosomal protein;
Q0D7H8	Os07g0245100 protein (Fragment) OS=Oryza sativa subsp. japonica OX=39947 GN=Os07g0245100	2.689	Up	0.00142473	Os07g0245100	20.201	25.02	24.7	4	13	4	cytoplasm			GO:0043169 cation binding; GO:0046872 metal ion binding; GO:0016787 hydrolase activity; GO:0008270 zinc ion binding; GO:0046914 transition metal ion binding; GO:0003824 catalytic activity; GO:0005488 binding; GO:0043167 ion binding;				IPR002125; IPR016193;	Cytidine and deoxycytidylate deaminases, zinc-binding; Cytidine deaminase-like;
Q8L4L4	60S ribosomal protein L5-2 OS=Oryza sativa subsp. japonica OX=39947 GN=RPL5B	2.688	Up	0.00120183	RPL5B	34.737	2.8898	16.8	6	13	1	mitochondria	GO:0044085 cellular component biogenesis; GO:0016043 cellular component organization; GO:0022613 ribonucleoprotein complex biogenesis; GO:0006518 peptide metabolic process; GO:0022618 ribonucleoprotein complex assembly; GO:0044267 cellular protein metabolic process; GO:0009058 biosynthetic process; GO:1901566 organonitrogen compound biosynthetic process; GO:0044237 cellular metabolic process; GO:…	GO:0005840 ribosome; GO:0043229 intracellular organelle; GO:0043232 intracellular non-membrane-bounded organelle; GO:0022625 cytosolic large ribosomal subunit; GO:0044446 intracellular organelle part; GO:0005737 cytoplasm; GO:0032991 macromolecular complex; GO:0044424 intracellular part; GO:0005829 cytosol; GO:0005623 cell; GO:0044422 organelle part; GO:0043228 non-membrane-bounded organelle; GO:…	GO:0097159 organic cyclic compound binding; GO:1901363 heterocyclic compound binding; GO:0003723 RNA binding; GO:0008097 5S rRNA binding; GO:0005488 binding; GO:0003676 nucleic acid binding; GO:0003735 structural constituent of ribosome; GO:0005198 structural molecule activity; GO:0019843 rRNA binding;	K02932	RP-L5e; large subunit ribosomal protein L5e	osa03010 Ribosome - Oryza sativa japonica (Japanese rice) (RefSeq);	IPR025607;	Ribosomal protein L5 eukaryotic/L18 archaeal, C-terminal;
Q10MK9	"AMP-binding enzyme family protein, expressed OS=Oryza sativa subsp. japonica OX=39947 GN=LOC_Os03g19250"	2.65	Up	3.7548e-05	LOC_Os03g19250	62.695	45.618	14.3	8	11	6	cytoplasm	GO:0008152 metabolic process;		GO:0003824 catalytic activity;	K01913	AAE7; acetate---CoA ligase [EC:6.2.1.1]	osa01200 Carbon metabolism - Oryza sativa japonica (Japanese rice) (RefSeq); osa01100 Metabolic pathways - Oryza sativa japonica (Japanese rice) (RefSeq); osa00620 Pyruvate metabolism - Oryza sativa japonica (Japanese rice) (RefSeq); osa00010 Glycolysis / Gluconeogenesis - Oryza sativa japonica (Japanese rice) (RefSeq); osa00630 Glyoxylate and dicarboxylate metabolism - Oryza sativa japonica (Jap…	IPR025110; IPR000873;	AMP-binding enzyme C-terminal domain; AMP-dependent synthetase/ligase;
B8AT03	PREDICTED: 60S ribosomal protein L35 [Oryza brachyantha]	2.58	Up	0.0088204	OsI_15574	13.458	3.9236	26.1	4	5	4	nucleus	GO:0006518 peptide metabolic process; GO:0043043 peptide biosynthetic process; GO:0044267 cellular protein metabolic process; GO:0006807 nitrogen compound metabolic process; GO:0009058 biosynthetic process; GO:0043603 cellular amide metabolic process; GO:0044238 primary metabolic process; GO:1901566 organonitrogen compound biosynthetic process; GO:1901576 organic substance biosynthetic process; G…	GO:0005840 ribosome; GO:0043226 organelle; GO:0043229 intracellular organelle; GO:0043232 intracellular non-membrane-bounded organelle; GO:0044464 cell part; GO:0005622 intracellular; GO:0005737 cytoplasm; GO:0032991 macromolecular complex; GO:0044424 intracellular part; GO:1990904 ribonucleoprotein complex; GO:0005623 cell; GO:0030529 intracellular ribonucleoprotein complex; GO:0044444 cytoplasm…	GO:0003735 structural constituent of ribosome; GO:0005198 structural molecule activity;	K02918	RP-L35e; large subunit ribosomal protein L35e	osa03010 Ribosome - Oryza sativa japonica (Japanese rice) (RefSeq);
Q0PVB0	Tubulin alpha chain OS=Oryza sativa subsp. japonica OX=39947 GN=TubA	2.557	Up	0.0117816	TubA	49.654	56.979	21.1	9	15	1	cytoplasm	GO:0016043 cellular component organization; GO:0007010 cytoskeleton organization; GO:0007017 microtubule-based process; GO:0009987 cellular process; GO:0006996 organelle organization; GO:0071840 cellular component organization or biogenesis;	GO:0043229 intracellular organelle; GO:0099513 polymeric cytoskeletal fiber; GO:0005874 microtubule; GO:0043232 intracellular non-membrane-bounded organelle; GO:0044430 cytoskeletal part; GO:0044446 intracellular organelle part; GO:0099512 supramolecular fiber; GO:0044424 intracellular part; GO:0005623 cell; GO:0099080 supramolecular complex; GO:0044422 organelle part; GO:0099081 supramolecular p…	GO:1901265 nucleoside phosphate binding; GO:0001882 nucleoside binding; GO:0043167 ion binding; GO:0016817 hydrolase activity, acting on acid anhydrides; GO:0016787 hydrolase activity; GO:0000166 nucleotide binding; GO:0017111 nucleoside-triphosphatase activity; GO:1901363 heterocyclic compound binding; GO:0097159 organic cyclic compound binding; GO:0032549 ribonucleoside binding; GO:0097367 carb…	K07374	TUBA; tubulin alpha	osa04145 Phagosome - Oryza sativa japonica (Japanese rice) (RefSeq);	IPR003008; IPR023123; IPR008280; IPR018316;	Tubulin/FtsZ, GTPase domain; Tubulin, C-terminal; Tubulin/FtsZ, C-terminal; Tubulin/FtsZ, 2-layer sandwich domain;
Q9XGP7	Tricin synthase 1 OS=Oryza sativa subsp. japonica OX=39947 GN=ROMT-15	2.542	Up	2.10942e-15	ROMT-15	27.771	84.767	43.3	11	24	11	cytoplasm	GO:0008152 metabolic process; GO:0032259 methylation;	GO:0043226 organelle; GO:0043231 intracellular membrane-bounded organelle; GO:0043229 intracellular organelle; GO:0005634 nucleus; GO:0044464 cell part; GO:0005622 intracellular; GO:0044424 intracellular part; GO:0043227 membrane-bounded organelle; GO:0005623 cell;	GO:0008757 S-adenosylmethionine-dependent methyltransferase activity; GO:0008168 methyltransferase activity; GO:0003824 catalytic activity; GO:0005488 binding; GO:0043167 ion binding; GO:0043169 cation binding; GO:0046872 metal ion binding; GO:0016741 transferase activity, transferring one-carbon groups; GO:0008171 O-methyltransferase activity; GO:0016740 transferase activity;	K18883			IPR029063;	S-adenosyl-L-methionine-dependent methyltransferase;
Q5VRJ8	Peroxisomal membrane protein 11-5 OS=Oryza sativa subsp. japonica OX=39947 GN=PEX11-5	2.538	Up	0.0030639	PEX11-5	25.888	15.959	12.4	3	7	2	nucleus	GO:0007031 peroxisome organization; GO:0016043 cellular component organization; GO:0006996 organelle organization; GO:0048285 organelle fission; GO:0009987 cellular process; GO:0071840 cellular component organization or biogenesis; GO:0016559 peroxisome fission;	GO:0043229 intracellular organelle; GO:0031903 microbody membrane; GO:0016020 membrane; GO:0031231 intrinsic component of peroxisomal membrane; GO:0044439 peroxisomal part; GO:0098588 bounding membrane of organelle; GO:0031090 organelle membrane; GO:0005777 peroxisome; GO:0005737 cytoplasm; GO:0044446 intracellular organelle part; GO:0031224 intrinsic component of membrane; GO:0044438 microbody p…
A2Y3M2	PREDICTED: universal stress protein A-like protein [Oryza sativa Japonica Group]	2.48	Up	0.039703	OsI_19604	18.707	20.281	36.3	5	8	5	chloroplast	GO:0006950 response to stress; GO:0050896 response to stimulus;						IPR014729; IPR006016;	Rossmann-like alpha/beta/alpha sandwich fold; UspA;
Q7XI42	Os07g0623600 protein OS=Oryza sativa subsp. japonica OX=39947 GN=P0524E08.116	2.479	Up	0.00023695	P0524E08.116	30.696	41.264	25.3	5	7	5	nucleus							IPR025131;	Domain of unknown function DUF4057;
Q8H616	Os06g0178900 protein OS=Oryza sativa subsp. japonica OX=39947 GN=Os06g0178900	2.474	Up	0.020759	Os06g0178900	80.044	38.394	14.1	10	31	2	plasma membrane	GO:0006810 transport; GO:0055085 transmembrane transport; GO:1902578 single-organism localization; GO:0006812 cation transport; GO:0006811 ion transport; GO:0044699 single-organism process; GO:0051179 localization; GO:0015672 monovalent inorganic cation transport; GO:0006818 hydrogen transport; GO:0015992 proton transport; GO:0044765 single-organism transport; GO:0051234 establishment of localiza…	GO:0031224 intrinsic component of membrane; GO:0016020 membrane; GO:0016021 integral component of membrane; GO:0044425 membrane part;	GO:0022804 active transmembrane transporter activity; GO:0015405 P-P-bond-hydrolysis-driven transmembrane transporter activity; GO:0004427 inorganic diphosphatase activity; GO:0016462 pyrophosphatase activity; GO:0003824 catalytic activity; GO:0015399 primary active transmembrane transporter activity; GO:0016817 hydrolase activity, acting on acid anhydrides; GO:0016787 hydrolase activity; GO:0016…	K01507	ppa; inorganic pyrophosphatase [EC:3.6.1.1]	osa00190 Oxidative phosphorylation - Oryza sativa japonica (Japanese rice) (RefSeq);
A2YE80	PREDICTED: ent-sandaracopimaradiene 3-hydroxylase [Oryza sativa Japonica Group]	2.424	Up	0.0073777	OsI_23423	54.928	8.7967	9.3	4	4	4	chloroplast	GO:0006720 isoprenoid metabolic process; GO:0009404 toxin metabolic process; GO:0044711 single-organism biosynthetic process; GO:0016102 diterpenoid biosynthetic process; GO:0055114 oxidation-reduction process; GO:0044763 single-organism cellular process; GO:0044699 single-organism process; GO:0044255 cellular lipid metabolic process; GO:0009058 biosynthetic process; GO:0044238 primary metabolic …		GO:0097159 organic cyclic compound binding; GO:1901363 heterocyclic compound binding; GO:0016709 oxidoreductase activity, acting on paired donors, with incorporation or reduction of molecular oxygen, NAD(P)H as one donor, and incorporation of one atom of oxygen; GO:0020037 heme binding; GO:0005506 iron ion binding; GO:0046914 transition metal ion binding; GO:0003824 catalytic activity; GO:0005488…	K21719	CYP701A8; ent-sandaracopimaradiene 3-hydroxylase / syn-pimaradiene 3-monooxygenase [EC:1.14.14.70 1.14.14.68]	osa01110 Biosynthesis of secondary metabolites - Oryza sativa japonica (Japanese rice) (RefSeq); osa00904 Diterpenoid biosynthesis - Oryza sativa japonica (Japanese rice) (RefSeq);
A0A0E0FRP4	PREDICTED: LOW QUALITY PROTEIN: ABC transporter B family member 21-like [Populus euphratica]	2.422	Up	0.0034381	---	127.05	24.953	7.2	6	6	4	plasma membrane	GO:0006810 transport; GO:0055085 transmembrane transport; GO:0051179 localization; GO:0051234 establishment of localization;	GO:0031224 intrinsic component of membrane; GO:0016020 membrane; GO:0016021 integral component of membrane; GO:0044425 membrane part;	GO:1901265 nucleoside phosphate binding; GO:0015399 primary active transmembrane transporter activity; GO:0016817 hydrolase activity, acting on acid anhydrides; GO:0016787 hydrolase activity; GO:0016887 ATPase activity; GO:0097159 organic cyclic compound binding; GO:1901363 heterocyclic compound binding; GO:0016462 pyrophosphatase activity; GO:0003824 catalytic activity; GO:0032553 ribonucleotide…	K05658	ABCB1; ATP-binding cassette, subfamily B (MDR/TAP), member 1 [EC:7.6.2.2]	osa02010 ABC transporters - Oryza sativa japonica (Japanese rice) (RefSeq);	IPR003593; IPR003439; IPR011527; IPR027417;	AAA+ ATPase domain; ABC transporter-like; ABC transporter type 1, transmembrane domain; P-loop containing nucleoside triphosphate hydrolase;
Q6ESY4	Os02g0543000 protein OS=Oryza sativa subsp. japonica OX=39947 GN=P0472F10.20-1	2.382	Up	0.018595	P0472F10.20-1	11.677	2.4874	9.5	2	4	2	mitochondria	GO:0006950 response to stress; GO:0050896 response to stimulus;
Q10NX2	Os03g0255500 protein OS=Oryza sativa subsp. japonica OX=39947 GN=Os03g0255500	2.377	Up	1.11022e-15	Os03g0255500	73.203	86.164	23.7	14	22	14	cytoplasm	GO:0016310 phosphorylation; GO:0016051 carbohydrate biosynthetic process; GO:0019319 hexose biosynthetic process; GO:0044711 single-organism biosynthetic process; GO:0044281 small molecule metabolic process; GO:0044699 single-organism process; GO:0046364 monosaccharide biosynthetic process; GO:0009058 biosynthetic process; GO:0044238 primary metabolic process; GO:0005975 carbohydrate metabolic pr…	GO:0044464 cell part; GO:0005622 intracellular; GO:0005737 cytoplasm; GO:0044424 intracellular part; GO:0005829 cytosol; GO:0005623 cell; GO:0044444 cytoplasmic part;	GO:0005524 ATP binding; GO:1901265 nucleoside phosphate binding; GO:0004611 phosphoenolpyruvate carboxykinase activity; GO:0001882 nucleoside binding; GO:0043167 ion binding; GO:0016829 lyase activity; GO:0000166 nucleotide binding; GO:0004612 phosphoenolpyruvate carboxykinase (ATP) activity; GO:0097159 organic cyclic compound binding; GO:1901363 heterocyclic compound binding; GO:0032549 ribonucl…	K01610	E4.1.1.49; phosphoenolpyruvate carboxykinase (ATP) [EC:4.1.1.49]	osa01200 Carbon metabolism - Oryza sativa japonica (Japanese rice) (RefSeq); osa01100 Metabolic pathways - Oryza sativa japonica (Japanese rice) (RefSeq); osa00620 Pyruvate metabolism - Oryza sativa japonica (Japanese rice) (RefSeq); osa00010 Glycolysis / Gluconeogenesis - Oryza sativa japonica (Japanese rice) (RefSeq); osa00020 Citrate cycle (TCA cycle) - Oryza sativa japonica (Japanese rice) (R…	IPR008210; IPR013035;	Phosphoenolpyruvate carboxykinase, N-terminal; Phosphoenolpyruvate carboxykinase, C-terminal;
Q94CM9	Os01g0348700 protein OS=Oryza sativa subsp. japonica OX=39947 GN=Os01g0348700	2.35	Up	0.0059368	Os01g0348700	17.05	10.463	25	4	9	4	cytoplasm	GO:0044085 cellular component biogenesis; GO:0016043 cellular component organization; GO:0022613 ribonucleoprotein complex biogenesis; GO:0006518 peptide metabolic process; GO:0022618 ribonucleoprotein complex assembly; GO:0044267 cellular protein metabolic process; GO:0009058 biosynthetic process; GO:1901566 organonitrogen compound biosynthetic process; GO:0044237 cellular metabolic process; GO:…	GO:0005840 ribosome; GO:0043229 intracellular organelle; GO:0043232 intracellular non-membrane-bounded organelle; GO:0022625 cytosolic large ribosomal subunit; GO:0044446 intracellular organelle part; GO:0005737 cytoplasm; GO:0032991 macromolecular complex; GO:0044424 intracellular part; GO:0005829 cytosol; GO:0005623 cell; GO:0044422 organelle part; GO:0043228 non-membrane-bounded organelle; GO:…	GO:0097159 organic cyclic compound binding; GO:1901363 heterocyclic compound binding; GO:1901265 nucleoside phosphate binding; GO:0005488 binding; GO:0000166 nucleotide binding; GO:0005198 structural molecule activity; GO:0003735 structural constituent of ribosome; GO:0036094 small molecule binding;	K02893	RP-L23Ae; large subunit ribosomal protein L23Ae	osa03010 Ribosome - Oryza sativa japonica (Japanese rice) (RefSeq);	IPR012678; IPR005633; IPR012677;	Ribosomal protein L23/L15e core domain; Ribosomal protein L23/L25, N-terminal; Nucleotide-binding alpha-beta plait domain;
Q53JG0	"60S ribosomal protein L3, putative, expressed OS=Oryza sativa subsp. japonica OX=39947 GN=RPL3B"	2.329	Up	8.4926e-09	RPL3B	44.49	29.76	21.3	9	19	9	chloroplast	GO:0006518 peptide metabolic process; GO:0043043 peptide biosynthetic process; GO:0044267 cellular protein metabolic process; GO:0006807 nitrogen compound metabolic process; GO:0009058 biosynthetic process; GO:0043603 cellular amide metabolic process; GO:0044238 primary metabolic process; GO:1901566 organonitrogen compound biosynthetic process; GO:1901576 organic substance biosynthetic process; G…	GO:0005840 ribosome; GO:0043226 organelle; GO:0043229 intracellular organelle; GO:0043232 intracellular non-membrane-bounded organelle; GO:0044464 cell part; GO:0005622 intracellular; GO:0005737 cytoplasm; GO:0032991 macromolecular complex; GO:0044424 intracellular part; GO:1990904 ribonucleoprotein complex; GO:0005623 cell; GO:0030529 intracellular ribonucleoprotein complex; GO:0044444 cytoplasm…	GO:0003735 structural constituent of ribosome; GO:0005198 structural molecule activity;	K02925	RP-L3e; large subunit ribosomal protein L3e	osa03010 Ribosome - Oryza sativa japonica (Japanese rice) (RefSeq);	IPR009000;	Translation protein, beta-barrel domain;
Q84MN3	Os03g0745200 protein OS=Oryza sativa subsp. japonica OX=39947 GN=OSJNBb0036F07.20	2.324	Up	0.027998	OSJNBb0036F07.20	48.314	61.346	11.4	3	6	3	chloroplast			GO:0016746 transferase activity, transferring acyl groups; GO:0016747 transferase activity, transferring acyl groups other than amino-acyl groups; GO:0003824 catalytic activity; GO:0016740 transferase activity;				IPR023213;	Chloramphenicol acetyltransferase-like domain;
A0A0E0HKB8	PREDICTED: SPX domain-containing membrane protein Os06g0129400 [Oryza sativa Japonica Group]	2.272	Up	2.3168e-05	---	76.365	54.136	9.7	5	7	5	cytoplasm	GO:0006810 transport; GO:0055085 transmembrane transport; GO:0051179 localization; GO:0051234 establishment of localization;	GO:0031224 intrinsic component of membrane; GO:0016020 membrane; GO:0016021 integral component of membrane; GO:0044425 membrane part;					IPR020846; IPR004331;	Major facilitator superfamily domain; SPX domain;
A2YM12	PREDICTED: bisdemethoxycurcumin synthase-like [Oryza sativa Japonica Group]	2.264	Up	0.00098142	OsI_26269	42.096	49.993	22.1	8	16	8	cytoplasm	GO:0009058 biosynthetic process; GO:0008152 metabolic process;		GO:0016746 transferase activity, transferring acyl groups; GO:0016747 transferase activity, transferring acyl groups other than amino-acyl groups; GO:0003824 catalytic activity; GO:0016740 transferase activity;				IPR001099; IPR016039; IPR012328;	Chalcone/stilbene synthase, N-terminal; Thiolase-like; Chalcone/stilbene synthase, C-terminal;
Q8RU06	"Cellulase containing protein, expressed OS=Oryza sativa subsp. japonica OX=39947 GN=OJ1208D02.5"	2.243	Up	0.00112132	OJ1208D02.5	56.399	8.4311	9.4	5	7	5	chloroplast	GO:0044085 cellular component biogenesis; GO:0016043 cellular component organization; GO:0016477 cell migration; GO:0051674 localization of cell; GO:0044763 single-organism cellular process; GO:0007015 actin filament organization; GO:0044699 single-organism process; GO:0007163 establishment or maintenance of cell polarity; GO:0051017 actin filament bundle assembly; GO:0048870 cell motility; GO:00…	GO:0043229 intracellular organelle; GO:0099513 polymeric cytoskeletal fiber; GO:0043232 intracellular non-membrane-bounded organelle; GO:0044430 cytoskeletal part; GO:0044446 intracellular organelle part; GO:0005737 cytoplasm; GO:0032991 macromolecular complex; GO:0099512 supramolecular fiber; GO:0044424 intracellular part; GO:0099080 supramolecular complex; GO:0005623 cell; GO:0015629 actin cyto…	GO:0051015 actin filament binding; GO:0008092 cytoskeletal protein binding; GO:0003824 catalytic activity; GO:0005488 binding; GO:0016798 hydrolase activity, acting on glycosyl bonds; GO:0044877 macromolecular complex binding; GO:0003779 actin binding; GO:0004553 hydrolase activity, hydrolyzing O-glycosyl compounds; GO:0016787 hydrolase activity; GO:0005515 protein binding; GO:0032403 protein com…				IPR017853; IPR001547; IPR008999; IPR013781;	Glycoside hydrolase superfamily; Glycoside hydrolase, family 5; Actin cross-linking; Glycoside hydrolase, catalytic domain;
A2Z9K1	probable glutathione S-transferase GSTU6 [Aegilops tauschii subsp. tauschii]	2.23	Up	0.0028202	OsI_34411	25.218	23.867	19.5	4	4	3	cytoplasm			GO:0005515 protein binding; GO:0005488 binding;	K00799	GST; glutathione S-transferase [EC:2.5.1.18]	osa00480 Glutathione metabolism - Oryza sativa japonica (Japanese rice) (RefSeq);	IPR010987; IPR012336; IPR004045;	Glutathione S-transferase, C-terminal-like; Thioredoxin-like fold; Glutathione S-transferase, N-terminal;
B8AZK3	PREDICTED: probable leucine-rich repeat receptor-like protein kinase At5g49770 [Oryza sativa Japonica Group]	2.223	Up	0.048885	OsI_20397	104.21	10.703	7.5	6	7	5	plasma membrane	GO:0016310 phosphorylation; GO:0044267 cellular protein metabolic process; GO:0044238 primary metabolic process; GO:0044237 cellular metabolic process; GO:0006796 phosphate-containing compound metabolic process; GO:0071704 organic substance metabolic process; GO:0008152 metabolic process; GO:0006468 protein phosphorylation; GO:0006793 phosphorus metabolic process; GO:0044260 cellular macromolecul…	GO:0031224 intrinsic component of membrane; GO:0016020 membrane; GO:0016021 integral component of membrane; GO:0044425 membrane part;	GO:0005524 ATP binding; GO:1901265 nucleoside phosphate binding; GO:0016773 phosphotransferase activity, alcohol group as acceptor; GO:0001882 nucleoside binding; GO:0043167 ion binding; GO:0005515 protein binding; GO:0004672 protein kinase activity; GO:0000166 nucleotide binding; GO:0097159 organic cyclic compound binding; GO:1901363 heterocyclic compound binding; GO:0032549 ribonucleoside bindi…				IPR000719; IPR013210; IPR032675; IPR001245; IPR013320; IPR011009;	Protein kinase domain; Leucine-rich repeat-containing N-terminal, plant-type; Leucine-rich repeat domain, L domain-like; Serine-threonine/tyrosine-protein kinase catalytic domain; Concanavalin A-like lectin/glucanase domain; Protein kinase-like domain;
Q6Z481	Glycosyltransferase OS=Oryza sativa subsp. japonica OX=39947 GN=Os07g0503300	2.214	Up	0.0058803	Os07g0503300	52.961	14.084	14.1	4	6	4	chloroplast	GO:0008152 metabolic process;	GO:0043231 intracellular membrane-bounded organelle; GO:0043226 organelle; GO:0043229 intracellular organelle; GO:0044464 cell part; GO:0005622 intracellular; GO:0044424 intracellular part; GO:0043227 membrane-bounded organelle; GO:0005623 cell;	GO:0080043 quercetin 3-O-glucosyltransferase activity; GO:0016758 transferase activity, transferring hexosyl groups; GO:0003824 catalytic activity; GO:0035251 UDP-glucosyltransferase activity; GO:0008194 UDP-glycosyltransferase activity; GO:0046527 glucosyltransferase activity; GO:0016757 transferase activity, transferring glycosyl groups; GO:0080044 quercetin 7-O-glucosyltransferase activity; GO…
Q9ATR3	Glucanase OS=Oryza sativa OX=4530 GN=GLU	2.18	Up	0.00173967	GLU	34.72	34.996	16.8	4	10	4	chloroplast	GO:0008152 metabolic process; GO:0005975 carbohydrate metabolic process; GO:0044238 primary metabolic process; GO:0071704 organic substance metabolic process;		GO:0004553 hydrolase activity, hydrolyzing O-glycosyl compounds; GO:0016787 hydrolase activity; GO:0003824 catalytic activity; GO:0016798 hydrolase activity, acting on glycosyl bonds;				IPR017853; IPR013781;	Glycoside hydrolase superfamily; Glycoside hydrolase, catalytic domain;
Q10SE9	Os03g0124900 protein OS=Oryza sativa subsp. japonica OX=39947 GN=LOC_Os03g03350	2.156	Up	0.00100415	LOC_Os03g03350	48.897	3.9059	4.1	2	2	2	chloroplast	GO:0071554 cell wall organization or biogenesis; GO:0016043 cellular component organization; GO:0008152 metabolic process; GO:0044238 primary metabolic process; GO:0005975 carbohydrate metabolic process; GO:0071555 cell wall organization; GO:0045229 external encapsulating structure organization; GO:0009987 cellular process; GO:0071840 cellular component organization or biogenesis; GO:0071704 orga…	GO:0005576 extracellular region;	GO:0004553 hydrolase activity, hydrolyzing O-glycosyl compounds; GO:0016787 hydrolase activity; GO:0003824 catalytic activity; GO:0004650 polygalacturonase activity; GO:0016798 hydrolase activity, acting on glycosyl bonds;				IPR011050; IPR012334;	Pectin lyase fold/virulence factor; Pectin lyase fold;
Q6EUS1	Peroxidase OS=Oryza sativa subsp. japonica OX=39947 GN=Os02g0236600	2.155	Up	2.0253e-07	Os02g0236600	33.321	46.482	30.5	7	15	7	chloroplast	GO:0006950 response to stress; GO:0055114 oxidation-reduction process; GO:0009636 response to toxic substance; GO:0044699 single-organism process; GO:0050896 response to stimulus; GO:0044237 cellular metabolic process; GO:0008152 metabolic process; GO:0042221 response to chemical; GO:1990748 cellular detoxification; GO:0042743 hydrogen peroxide metabolic process; GO:0072593 reactive oxygen specie…	GO:0005576 extracellular region;	GO:0097159 organic cyclic compound binding; GO:1901363 heterocyclic compound binding; GO:0020037 heme binding; GO:0003824 catalytic activity; GO:0005488 binding; GO:0043167 ion binding; GO:0016209 antioxidant activity; GO:0043169 cation binding; GO:0046872 metal ion binding; GO:0004601 peroxidase activity; GO:0046906 tetrapyrrole binding; GO:0016491 oxidoreductase activity; GO:0016684 oxidoreduct…	K00430	E1.11.1.7; peroxidase [EC:1.11.1.7]	osa01100 Metabolic pathways - Oryza sativa japonica (Japanese rice) (RefSeq); osa00940 Phenylpropanoid biosynthesis - Oryza sativa japonica (Japanese rice) (RefSeq); osa01110 Biosynthesis of secondary metabolites - Oryza sativa japonica (Japanese rice) (RefSeq);	IPR033905; IPR002016;	Secretory peroxidase; Haem peroxidase, plant/fungal/bacterial;
A3BE48	PREDICTED: vestitone reductase [Oryza sativa Japonica Group]	2.144	Up	4.3249e-05	OsJ_22181	39.085	37.615	22.9	8	12	8	chloroplast			GO:0048037 cofactor binding; GO:0003824 catalytic activity; GO:0005488 binding; GO:0050662 coenzyme binding;				IPR001509; IPR016040;	NAD-dependent epimerase/dehydratase; NAD(P)-binding domain;
Q6ZLA9	Os07g0575900 protein OS=Oryza sativa subsp. japonica OX=39947 GN=OJ1562_B11.134	2.128	Up	7.8441e-07	OJ1562_B11.134	55.851	12.794	10.7	5	8	5	chloroplast
Q6H3Z7	Os02g0649800 protein OS=Oryza sativa subsp. japonica OX=39947 GN=Os02g0649800	2.121	Up	0.006579	Os02g0649800	14.661	10.014	25.4	3	4	2	mitochondria		GO:0031224 intrinsic component of membrane; GO:0016020 membrane; GO:0016021 integral component of membrane; GO:0044425 membrane part;	GO:0097159 organic cyclic compound binding; GO:1901363 heterocyclic compound binding; GO:0020037 heme binding; GO:0005488 binding; GO:0043167 ion binding; GO:0043169 cation binding; GO:0046872 metal ion binding; GO:0046906 tetrapyrrole binding;				IPR001199;	Cytochrome b5-like heme/steroid binding domain;
A0A0E0I8T4	Xyloglucan endotransglucosylase/hydrolase OS=Oryza nivara OX=4536	2.117	Up	0.0030596	---	31.544	18.559	19.3	5	10	5	endoplasmic reticulum	GO:0044085 cellular component biogenesis; GO:0016043 cellular component organization; GO:0006073 cellular glucan metabolic process; GO:0044036 cell wall macromolecule metabolic process; GO:0044042 glucan metabolic process; GO:0005975 carbohydrate metabolic process; GO:0044238 primary metabolic process; GO:0071555 cell wall organization; GO:0044237 cellular metabolic process; GO:0010410 hemicellul…	GO:0048046 apoplast; GO:0030312 external encapsulating structure; GO:0044464 cell part; GO:0071944 cell periphery; GO:0005618 cell wall; GO:0005623 cell; GO:0005576 extracellular region;	GO:0016762 xyloglucan:xyloglucosyl transferase activity; GO:0016758 transferase activity, transferring hexosyl groups; GO:0003824 catalytic activity; GO:0016798 hydrolase activity, acting on glycosyl bonds; GO:0004553 hydrolase activity, hydrolyzing O-glycosyl compounds; GO:0016757 transferase activity, transferring glycosyl groups; GO:0016787 hydrolase activity; GO:0016740 transferase activity;	K08235			IPR010713; IPR013320; IPR000757;	Xyloglucan endo-transglycosylase, C-terminal; Concanavalin A-like lectin/glucanase domain; Glycoside hydrolase family 16;
Q653N3	Microtubule-associated protein 70-3 OS=Oryza sativa subsp. japonica OX=39947 GN=MAP70.3	2.1	Up	0.00132137	MAP70.3	67.815	5.7579	4.4	3	4	2	cytoplasm	GO:0016043 cellular component organization; GO:0007010 cytoskeleton organization; GO:0009987 cellular process; GO:0006996 organelle organization; GO:0071840 cellular component organization or biogenesis;	GO:0043229 intracellular organelle; GO:0099513 polymeric cytoskeletal fiber; GO:0005874 microtubule; GO:0043232 intracellular non-membrane-bounded organelle; GO:0044430 cytoskeletal part; GO:0005737 cytoplasm; GO:0044446 intracellular organelle part; GO:0099512 supramolecular fiber; GO:0044424 intracellular part; GO:0099080 supramolecular complex; GO:0005623 cell; GO:0044422 organelle part; GO:00…	GO:0015631 tubulin binding; GO:0005515 protein binding; GO:0008092 cytoskeletal protein binding; GO:0008017 microtubule binding; GO:0005488 binding;
A0A0E0FQI5	Pyruvate kinase OS=Oryza nivara OX=4536	2.098	Up	0.00198279	---	63.322	6.4473	9.3	5	7	4	chloroplast	GO:0006757 ATP generation from ADP; GO:0021700 developmental maturation; GO:0009116 nucleoside metabolic process; GO:0042278 purine nucleoside metabolic process; GO:0006165 nucleoside diphosphate phosphorylation; GO:0046031 ADP metabolic process; GO:0019362 pyridine nucleotide metabolic process; GO:0016053 organic acid biosynthetic process; GO:0006096 glycolytic process; GO:0009167 purine ribonuc…	GO:0043229 intracellular organelle; GO:0044434 chloroplast part; GO:0044446 intracellular organelle part; GO:0005737 cytoplasm; GO:0044435 plastid part; GO:0044424 intracellular part; GO:0009532 plastid stroma; GO:0005623 cell; GO:0044422 organelle part; GO:0005739 mitochondrion; GO:0009507 chloroplast; GO:0043231 intracellular membrane-bounded organelle; GO:0043226 organelle; GO:0005622 intracel…	GO:0000287 magnesium ion binding; GO:0004743 pyruvate kinase activity; GO:0016301 kinase activity; GO:0016773 phosphotransferase activity, alcohol group as acceptor; GO:0003824 catalytic activity; GO:0005488 binding; GO:0043167 ion binding; GO:0030955 potassium ion binding; GO:0046872 metal ion binding; GO:0043169 cation binding; GO:0031420 alkali metal ion binding; GO:0016740 transferase activit…	K00873	PK; pyruvate kinase [EC:2.7.1.40]	osa01230 Biosynthesis of amino acids - Oryza sativa japonica (Japanese rice) (RefSeq); osa01200 Carbon metabolism - Oryza sativa japonica (Japanese rice) (RefSeq); osa01100 Metabolic pathways - Oryza sativa japonica (Japanese rice) (RefSeq); osa00620 Pyruvate metabolism - Oryza sativa japonica (Japanese rice) (RefSeq); osa00010 Glycolysis / Gluconeogenesis - Oryza sativa japonica (Japanese rice) …	IPR015794; IPR015813; IPR011037; IPR015806; IPR015795; IPR015793;	Pyruvate kinase, alpha/beta; Pyruvate/Phosphoenolpyruvate kinase-like domain; Pyruvate kinase-like, insert domain; Pyruvate kinase, beta-barrel insert domain; Pyruvate kinase, C-terminal; Pyruvate kinase, barrel;
A3BN34	PREDICTED: protein EARLY RESPONSIVE TO DEHYDRATION 15 [Oryza sativa Japonica Group]	2.087	Up	0.0141634	OsJ_25455	16.876	9.2736	8.7	1	2	1	mitochondria
A6MZQ0	40S ribosomal protein S26 (Fragment) OS=Oryza sativa subsp. indica OX=39946	2.086	Up	2.3761e-05	---	10.916	68.261	41.4	4	9	3	cytoplasm	GO:0006518 peptide metabolic process; GO:0043043 peptide biosynthetic process; GO:0044267 cellular protein metabolic process; GO:0006807 nitrogen compound metabolic process; GO:0009058 biosynthetic process; GO:0043603 cellular amide metabolic process; GO:0044238 primary metabolic process; GO:1901566 organonitrogen compound biosynthetic process; GO:1901576 organic substance biosynthetic process; G…	GO:0005840 ribosome; GO:0043226 organelle; GO:0043229 intracellular organelle; GO:0043232 intracellular non-membrane-bounded organelle; GO:0044464 cell part; GO:0005622 intracellular; GO:0005737 cytoplasm; GO:0032991 macromolecular complex; GO:0044424 intracellular part; GO:1990904 ribonucleoprotein complex; GO:0005623 cell; GO:0030529 intracellular ribonucleoprotein complex; GO:0044444 cytoplasm…	GO:0003735 structural constituent of ribosome; GO:0005198 structural molecule activity;	K02976	RP-S26e; small subunit ribosomal protein S26e	osa03010 Ribosome - Oryza sativa japonica (Japanese rice) (RefSeq);
Q5VS63	Os06g0106800 protein OS=Oryza sativa subsp. japonica OX=39947 GN=Os06g0106800	2.055	Up	0.000181788	Os06g0106800	51.426	33.86	9.9	3	5	3	chloroplast	GO:0071554 cell wall organization or biogenesis; GO:0016043 cellular component organization; GO:0008152 metabolic process; GO:0044238 primary metabolic process; GO:0005975 carbohydrate metabolic process; GO:0071555 cell wall organization; GO:0045229 external encapsulating structure organization; GO:0009987 cellular process; GO:0071840 cellular component organization or biogenesis; GO:0071704 orga…	GO:0005576 extracellular region;	GO:0004553 hydrolase activity, hydrolyzing O-glycosyl compounds; GO:0016787 hydrolase activity; GO:0003824 catalytic activity; GO:0004650 polygalacturonase activity; GO:0016798 hydrolase activity, acting on glycosyl bonds;				IPR011050; IPR012334;	Pectin lyase fold/virulence factor; Pectin lyase fold;
Q259I0	H0103C06.2 protein OS=Oryza sativa OX=4530 GN=H0103C06.2	2.054	Up	1.1865e-06	H0103C06.2	60.408	44.525	19.9	10	15	10	extracellular	GO:0008152 metabolic process;		GO:0003824 catalytic activity;				IPR025110; IPR000873;	AMP-binding enzyme C-terminal domain; AMP-dependent synthetase/ligase;
B8B640	PREDICTED: probable apyrase 2 [Oryza sativa Japonica Group]	2.041	Up	3.0097e-07	OsI_27366	50.365	8.2889	8.4	4	6	4	chloroplast		GO:0031224 intrinsic component of membrane; GO:0016020 membrane; GO:0016021 integral component of membrane; GO:0044425 membrane part;	GO:0016787 hydrolase activity; GO:0003824 catalytic activity;	K14641	APY1_2; apyrase [EC:3.6.1.5]	osa00240 Pyrimidine metabolism - Oryza sativa japonica (Japanese rice) (RefSeq); osa00230 Purine metabolism - Oryza sativa japonica (Japanese rice) (RefSeq);
Q8H387	Os07g0114300 protein OS=Oryza sativa subsp. japonica OX=39947 GN=OJ1513_F02.133	2.017	Up	0.00092166	OJ1513_F02.133	8.5419	2.1548	22.1	2	2	2	mitochondria
Q76FS2	Tubulin beta-8 chain OS=Oryza sativa subsp. japonica OX=39947 GN=TUBB8	2.012	Up	0.040258	TUBB8	49.633	6.215	24.7	9	19	2	nucleus	GO:0016043 cellular component organization; GO:0007010 cytoskeleton organization; GO:0007017 microtubule-based process; GO:0009987 cellular process; GO:0006996 organelle organization; GO:0071840 cellular component organization or biogenesis;	GO:0043229 intracellular organelle; GO:0099513 polymeric cytoskeletal fiber; GO:0005874 microtubule; GO:0043232 intracellular non-membrane-bounded organelle; GO:0044430 cytoskeletal part; GO:0005737 cytoplasm; GO:0044446 intracellular organelle part; GO:0099512 supramolecular fiber; GO:0044424 intracellular part; GO:0099080 supramolecular complex; GO:0005623 cell; GO:0044422 organelle part; GO:00…	GO:1901265 nucleoside phosphate binding; GO:0001882 nucleoside binding; GO:0043167 ion binding; GO:0016817 hydrolase activity, acting on acid anhydrides; GO:0016787 hydrolase activity; GO:0000166 nucleotide binding; GO:0017111 nucleoside-triphosphatase activity; GO:1901363 heterocyclic compound binding; GO:0097159 organic cyclic compound binding; GO:0032549 ribonucleoside binding; GO:0097367 carb…	K07375	TUBB; tubulin beta	osa04145 Phagosome - Oryza sativa japonica (Japanese rice) (RefSeq);	IPR003008; IPR023123; IPR008280; IPR018316;	Tubulin/FtsZ, GTPase domain; Tubulin, C-terminal; Tubulin/FtsZ, C-terminal; Tubulin/FtsZ, 2-layer sandwich domain;
Q7Y0E0	Expressed protein OS=Oryza sativa subsp. japonica OX=39947 GN=OSJNBa0079B15.20	1.998	Up	0.0082172	OSJNBa0079B15.20	24.275	2.8381	15.3	4	4	4	chloroplast
A0A0E0H728	PREDICTED: protein IQ-DOMAIN 32 [Oryza sativa Japonica Group]	1.995	Up	1.5358e-06	---	97.732	54.89	13.7	11	14	11	nucleus			GO:0005515 protein binding; GO:0005488 binding;				IPR025064;	Domain of unknown function DUF4005;
B9FS99	protein CELLULOSE SYNTHASE INTERACTIVE 1 [Aegilops tauschii subsp. tauschii]	1.993	Up	5.5788e-09	OsJ_20645	225.75	55.119	6.1	10	12	10	plasma membrane			GO:0005515 protein binding; GO:0005488 binding;				IPR011989; IPR016024; IPR000008;	Armadillo-like helical; Armadillo-type fold; C2 domain;
Q10LN7	"60S ribosomal protein L18, putative, expressed OS=Oryza sativa subsp. japonica OX=39947 GN=Os03g0341100"	1.992	Up	0.00031537	Os03g0341100	21.074	19.684	27.3	5	5	4	nucleus	GO:0006518 peptide metabolic process; GO:0043043 peptide biosynthetic process; GO:0044267 cellular protein metabolic process; GO:0006807 nitrogen compound metabolic process; GO:0009058 biosynthetic process; GO:0043603 cellular amide metabolic process; GO:0044238 primary metabolic process; GO:1901566 organonitrogen compound biosynthetic process; GO:1901576 organic substance biosynthetic process; G…	GO:0005840 ribosome; GO:0043226 organelle; GO:0043229 intracellular organelle; GO:0043232 intracellular non-membrane-bounded organelle; GO:0044464 cell part; GO:0005622 intracellular; GO:0005737 cytoplasm; GO:0032991 macromolecular complex; GO:0044424 intracellular part; GO:1990904 ribonucleoprotein complex; GO:0005623 cell; GO:0030529 intracellular ribonucleoprotein complex; GO:0044444 cytoplasm…	GO:0003735 structural constituent of ribosome; GO:0005198 structural molecule activity;	K02883	RP-L18e; large subunit ribosomal protein L18e	osa03010 Ribosome - Oryza sativa japonica (Japanese rice) (RefSeq);	IPR021131;	Ribosomal protein L18e/L15P;
B9G4B3	Os09g0491772 protein OS=Oryza sativa subsp. japonica OX=39947 GN=Os09g0491772	1.99	Up	0.0055448	Os09g0491772	72.798	21.994	14.6	10	17	5	mitochondria	GO:0006457 protein folding; GO:0009987 cellular process;		GO:0005524 ATP binding; GO:1901265 nucleoside phosphate binding; GO:0001882 nucleoside binding; GO:0043167 ion binding; GO:0005515 protein binding; GO:0000166 nucleotide binding; GO:0097159 organic cyclic compound binding; GO:1901363 heterocyclic compound binding; GO:0032549 ribonucleoside binding; GO:0097367 carbohydrate derivative binding; GO:0032553 ribonucleotide binding; GO:0005488 binding; …	K04043	dnaK; molecular chaperone DnaK	osa03018 RNA degradation - Oryza sativa japonica (Japanese rice) (RefSeq);	IPR029048; IPR029047;	Heat shock protein 70kD, C-terminal domain; Heat shock protein 70kD, peptide-binding domain;
A3AQ62	PREDICTED: ervatamin-B [Oryza sativa Japonica Group]	1.987	Up	0.00181929	OsJ_13526	35.288	12.634	12.3	3	6	3	cytoplasm	GO:0006508 proteolysis; GO:0008152 metabolic process; GO:0043170 macromolecule metabolic process; GO:0019538 protein metabolic process; GO:0044238 primary metabolic process; GO:0071704 organic substance metabolic process;		GO:0070011 peptidase activity, acting on L-amino acid peptides; GO:0008234 cysteine-type peptidase activity; GO:0016787 hydrolase activity; GO:0008233 peptidase activity; GO:0003824 catalytic activity;				IPR013201; IPR000668;	Cathepsin propeptide inhibitor domain (I29); Peptidase C1A, papain C-terminal;
A6N173	Nucleic acid binding protein (Fragment) OS=Oryza sativa subsp. indica OX=39946	1.987	Up	0.044819	---	13.835	8.157	26.6	2	3	2	chloroplast			GO:0097159 organic cyclic compound binding; GO:1901363 heterocyclic compound binding; GO:1901265 nucleoside phosphate binding; GO:0005488 binding; GO:0003676 nucleic acid binding; GO:0000166 nucleotide binding; GO:0036094 small molecule binding;				IPR000504; IPR012677;	RNA recognition motif domain; Nucleotide-binding alpha-beta plait domain;
Q2QS13	UDP-glucose 6-dehydrogenase 5 OS=Oryza sativa subsp. japonica OX=39947 GN=UGD5	1.98	Up	0.00145535	UGD5	52.918	10.254	26.9	12	23	2	extracellular	GO:0009226 nucleotide-sugar biosynthetic process; GO:0006725 cellular aromatic compound metabolic process; GO:0016053 organic acid biosynthetic process; GO:0046398 UDP-glucuronate metabolic process; GO:0044699 single-organism process; GO:0009058 biosynthetic process; GO:0044237 cellular metabolic process; GO:0071704 organic substance metabolic process; GO:0008152 metabolic process; GO:1901137 car…		GO:0097159 organic cyclic compound binding; GO:1901363 heterocyclic compound binding; GO:0016614 oxidoreductase activity, acting on CH-OH group of donors; GO:0016616 oxidoreductase activity, acting on the CH-OH group of donors, NAD or NADP as acceptor; GO:1901265 nucleoside phosphate binding; GO:0003979 UDP-glucose 6-dehydrogenase activity; GO:0051287 NAD binding; GO:0003824 catalytic activity; G…	K00012	UGDH; UDPglucose 6-dehydrogenase [EC:1.1.1.22]	osa01100 Metabolic pathways - Oryza sativa japonica (Japanese rice) (RefSeq); osa00040 Pentose and glucuronate interconversions - Oryza sativa japonica (Japanese rice) (RefSeq); osa00053 Ascorbate and aldarate metabolism - Oryza sativa japonica (Japanese rice) (RefSeq); osa00520 Amino sugar and nucleotide sugar metabolism - Oryza sativa japonica (Japanese rice) (RefSeq);	IPR001732; IPR008927; IPR016040; IPR014027; IPR014026;	UDP-glucose/GDP-mannose dehydrogenase, N-terminal; 6-phosphogluconate dehydrogenase C-terminal domain-like; NAD(P)-binding domain; UDP-glucose/GDP-mannose dehydrogenase, C-terminal; UDP-glucose/GDP-mannose dehydrogenase, dimerisation;
B8BKX2	PREDICTED: putative UPF0481 protein At3g02645 [Oryza sativa Japonica Group]	1.968	Up	0.00123889	OsI_36390	48.644	7.3364	5.1	2	4	2	cytoplasm		GO:0031224 intrinsic component of membrane; GO:0016020 membrane; GO:0016021 integral component of membrane; GO:0044425 membrane part;
B9FUN6	PREDICTED: protein ASPARTIC PROTEASE IN GUARD CELL 2 [Oryza sativa Japonica Group]	1.968	Up	0.0010787	OsJ_25435	40.83	16.448	18.7	7	14	7	chloroplast	GO:0006508 proteolysis; GO:0008152 metabolic process; GO:0043170 macromolecule metabolic process; GO:0019538 protein metabolic process; GO:0044238 primary metabolic process; GO:0071704 organic substance metabolic process;		GO:0004175 endopeptidase activity; GO:0008233 peptidase activity; GO:0003824 catalytic activity; GO:0004190 aspartic-type endopeptidase activity; GO:0070011 peptidase activity, acting on L-amino acid peptides; GO:0016787 hydrolase activity; GO:0070001 aspartic-type peptidase activity;				IPR032799; IPR033121; IPR021109; IPR032861;	Xylanase inhibitor, C-terminal; Peptidase family A1 domain; Aspartic peptidase domain; Xylanase inhibitor, N-terminal;
Q64MA9	3-hydroxy-3-methylglutaryl coenzyme A synthase OS=Oryza sativa subsp. japonica OX=39947 GN=Os09g0521400	1.967	Up	0.0102986	Os09g0521400	52.943	2.631	8	4	6	2	nucleus	GO:0006720 isoprenoid metabolic process; GO:0044711 single-organism biosynthetic process; GO:0044763 single-organism cellular process; GO:0044699 single-organism process; GO:0009058 biosynthetic process; GO:0044255 cellular lipid metabolic process; GO:0044238 primary metabolic process; GO:1901576 organic substance biosynthetic process; GO:0044237 cellular metabolic process; GO:0044249 cellular bi…		GO:0004421 hydroxymethylglutaryl-CoA synthase activity; GO:0016746 transferase activity, transferring acyl groups; GO:0003824 catalytic activity; GO:0016740 transferase activity; GO:0046912 transferase activity, transferring acyl groups, acyl groups converted into alkyl on transfer;	K01641	E2.3.3.10; hydroxymethylglutaryl-CoA synthase [EC:2.3.3.10]	osa00650 Butanoate metabolism - Oryza sativa japonica (Japanese rice) (RefSeq); osa00072 Synthesis and degradation of ketone bodies - Oryza sativa japonica (Japanese rice) (RefSeq); osa00280 Valine, leucine and isoleucine degradation - Oryza sativa japonica (Japanese rice) (RefSeq); osa01100 Metabolic pathways - Oryza sativa japonica (Japanese rice) (RefSeq); osa00900 Terpenoid backbone biosynthe…	IPR013746; IPR016039; IPR013528;	Hydroxymethylglutaryl-coenzyme A synthase C-terminal domain; Thiolase-like; Hydroxymethylglutaryl-coenzyme A synthase, N-terminal;
Q0JNL7	Calmodulin-3 OS=Oryza sativa subsp. japonica OX=39947 GN=CAM3	1.963	Up	0.0034797	CAM3	16.832	43.665	54.4	11	33	1	cytoplasm			GO:0046872 metal ion binding; GO:0043169 cation binding; GO:0005509 calcium ion binding; GO:0005488 binding; GO:0043167 ion binding;	K02183	CALM; calmodulin	osa04626 Plant-pathogen interaction - Oryza sativa japonica (Japanese rice) (RefSeq); osa04070 Phosphatidylinositol signaling system - Oryza sativa japonica (Japanese rice) (RefSeq); osa04016 MAPK signaling pathway - plant - Oryza sativa japonica (Japanese rice) (RefSeq);	IPR011992; IPR002048;	EF-hand domain pair; EF-hand domain;
Q6Z7V2	"24.1 kDa heat shock protein, mitochondrial OS=Oryza sativa subsp. japonica OX=39947 GN=HSP24.1"	1.961	Up	0.000180219	HSP24.1	24.097	39.208	25	5	10	5	chloroplast	GO:0006970 response to osmotic stress; GO:0050896 response to stimulus; GO:0006950 response to stress; GO:0009408 response to heat; GO:0009628 response to abiotic stimulus; GO:0009266 response to temperature stimulus;	GO:0043226 organelle; GO:0043231 intracellular membrane-bounded organelle; GO:0043229 intracellular organelle; GO:0044464 cell part; GO:0005622 intracellular; GO:0005737 cytoplasm; GO:0044424 intracellular part; GO:0043227 membrane-bounded organelle; GO:0005623 cell; GO:0005739 mitochondrion; GO:0044444 cytoplasmic part;		K13993	HSP20; HSP20 family protein	osa04141 Protein processing in endoplasmic reticulum - Oryza sativa japonica (Japanese rice) (RefSeq);	IPR002068; IPR008978;	Alpha crystallin/Hsp20 domain; HSP20-like chaperone;
Q10DN0	Tubulin alpha chain OS=Oryza sativa subsp. japonica OX=39947 GN=LOC_Os03g51600	1.958	Up	0.039155	LOC_Os03g51600	45.992	4.3589	29.3	11	23	1	cytoplasm	GO:0016043 cellular component organization; GO:0007010 cytoskeleton organization; GO:0007017 microtubule-based process; GO:0009987 cellular process; GO:0006996 organelle organization; GO:0071840 cellular component organization or biogenesis;	GO:0043229 intracellular organelle; GO:0099513 polymeric cytoskeletal fiber; GO:0005874 microtubule; GO:0043232 intracellular non-membrane-bounded organelle; GO:0044430 cytoskeletal part; GO:0005737 cytoplasm; GO:0044446 intracellular organelle part; GO:0099512 supramolecular fiber; GO:0044424 intracellular part; GO:0099080 supramolecular complex; GO:0005623 cell; GO:0044422 organelle part; GO:00…	GO:1901265 nucleoside phosphate binding; GO:0001882 nucleoside binding; GO:0043167 ion binding; GO:0016817 hydrolase activity, acting on acid anhydrides; GO:0016787 hydrolase activity; GO:0000166 nucleotide binding; GO:0017111 nucleoside-triphosphatase activity; GO:1901363 heterocyclic compound binding; GO:0097159 organic cyclic compound binding; GO:0032549 ribonucleoside binding; GO:0097367 carb…	K07374	TUBA; tubulin alpha	osa04145 Phagosome - Oryza sativa japonica (Japanese rice) (RefSeq);	IPR003008; IPR023123; IPR008280; IPR018316;	Tubulin/FtsZ, GTPase domain; Tubulin, C-terminal; Tubulin/FtsZ, C-terminal; Tubulin/FtsZ, 2-layer sandwich domain;
Q0D9C4	Catalase isozyme B OS=Oryza sativa subsp. japonica OX=39947 GN=CATB	1.953	Up	4.06279e-11	CATB	56.586	47.623	25.6	13	34	7	peroxisome	GO:0006950 response to stress; GO:0055114 oxidation-reduction process; GO:0009636 response to toxic substance; GO:0000302 response to reactive oxygen species; GO:1901700 response to oxygen-containing compound; GO:0044699 single-organism process; GO:0050896 response to stimulus; GO:0044237 cellular metabolic process; GO:0008152 metabolic process; GO:0042743 hydrogen peroxide metabolic process; GO:…	GO:0043226 organelle; GO:0043231 intracellular membrane-bounded organelle; GO:0043229 intracellular organelle; GO:0044464 cell part; GO:0005622 intracellular; GO:0005777 peroxisome; GO:0042579 microbody; GO:0005737 cytoplasm; GO:0044424 intracellular part; GO:0005623 cell; GO:0043227 membrane-bounded organelle; GO:0005739 mitochondrion; GO:0009514 glyoxysome; GO:0044444 cytoplasmic part;	GO:0097159 organic cyclic compound binding; GO:1901363 heterocyclic compound binding; GO:0020037 heme binding; GO:0003824 catalytic activity; GO:0005488 binding; GO:0043167 ion binding; GO:0016209 antioxidant activity; GO:0043169 cation binding; GO:0046872 metal ion binding; GO:0004096 catalase activity; GO:0004601 peroxidase activity; GO:0046906 tetrapyrrole binding; GO:0016491 oxidoreductase ac…	K03781	katE; catalase [EC:1.11.1.6]	osa00380 Tryptophan metabolism - Oryza sativa japonica (Japanese rice) (RefSeq); osa01200 Carbon metabolism - Oryza sativa japonica (Japanese rice) (RefSeq); osa04146 Peroxisome - Oryza sativa japonica (Japanese rice) (RefSeq); osa04016 MAPK signaling pathway - plant - Oryza sativa japonica (Japanese rice) (RefSeq); osa00630 Glyoxylate and dicarboxylate metabolism - Oryza sativa japonica (Japanes…	IPR020835; IPR011614; IPR010582;	Catalase-like domain; Catalase core domain; Catalase immune-responsive domain;
Q9ZSU2	Eukaryotic translation initiation factor 5A OS=Oryza sativa OX=4530 GN=eIF-5A	1.951	Up	1.4692e-06	eIF-5A	17.457	27.746	64.4	9	23	3	cytoplasm	GO:0032270 positive regulation of cellular protein metabolic process; GO:0006518 peptide metabolic process; GO:0010608 posttranscriptional regulation of gene expression; GO:0043243 positive regulation of protein complex disassembly; GO:0006449 regulation of translational termination; GO:0009891 positive regulation of biosynthetic process; GO:0009058 biosynthetic process; GO:0044237 cellular metab…		GO:0097159 organic cyclic compound binding; GO:1901363 heterocyclic compound binding; GO:0043022 ribosome binding; GO:0003723 RNA binding; GO:0008135 translation factor activity, RNA binding; GO:0003746 translation elongation factor activity; GO:0005488 binding; GO:0003676 nucleic acid binding; GO:0044877 macromolecular complex binding; GO:0003743 translation initiation factor activity; GO:004302…	K03263			IPR008991; IPR012340; IPR014722; IPR020189;	Translation protein SH3-like domain; Nucleic acid-binding, OB-fold; Ribosomal protein L2 domain 2; Translation elongation factor, IF5A C-terminal;
A0A0E4G082	Cytochrome P450 monooxygenase OS=Oryza sativa subsp. indica OX=39946 GN=CYP72A33	1.949	Up	0.00041747	CYP72A33	61.044	3.7955	4.5	2	2	2	chloroplast	GO:0044699 single-organism process; GO:0008152 metabolic process; GO:0055114 oxidation-reduction process; GO:0044710 single-organism metabolic process;		GO:0097159 organic cyclic compound binding; GO:1901363 heterocyclic compound binding; GO:0020037 heme binding; GO:0005506 iron ion binding; GO:0046914 transition metal ion binding; GO:0003824 catalytic activity; GO:0005488 binding; GO:0043167 ion binding; GO:0016705 oxidoreductase activity, acting on paired donors, with incorporation or reduction of molecular oxygen; GO:0043169 cation binding; GO…
A0A0E0GWI3	PREDICTED: RPM1-interacting protein 4 [Oryza sativa Japonica Group]	1.945	Up	0.0061817	---	27.036	5.4316	8.7	2	4	2	nucleus				K13456	RIN4; RPM1-interacting protein 4	osa04626 Plant-pathogen interaction - Oryza sativa japonica (Japanese rice) (RefSeq);	IPR008700;	RIN4, pathogenic type III effector avirulence factor Avr cleavage site;
Q67IX6	Protein disulfide isomerase-like 1-4 OS=Oryza sativa subsp. japonica OX=39947 GN=PDIL1-4	1.944	Up	3.2772e-06	PDIL1-4	62.252	29.294	17.4	9	12	9	endoplasmic reticulum	GO:0050794 regulation of cellular process; GO:0033554 cellular response to stress; GO:0051716 cellular response to stimulus; GO:0065008 regulation of biological quality; GO:0034976 response to endoplasmic reticulum stress; GO:0006950 response to stress; GO:0045454 cell redox homeostasis; GO:0044763 single-organism cellular process; GO:0044699 single-organism process; GO:0019725 cellular homeostas…	GO:0005788 endoplasmic reticulum lumen; GO:0043229 intracellular organelle; GO:0005783 endoplasmic reticulum; GO:0005737 cytoplasm; GO:0044446 intracellular organelle part; GO:0012505 endomembrane system; GO:0044424 intracellular part; GO:0005623 cell; GO:0044422 organelle part; GO:0043226 organelle; GO:0043231 intracellular membrane-bounded organelle; GO:0031974 membrane-enclosed lumen; GO:00700…	GO:0016864 intramolecular oxidoreductase activity, transposing S-S bonds; GO:0016860 intramolecular oxidoreductase activity; GO:0016853 isomerase activity; GO:0003756 protein disulfide isomerase activity; GO:0003824 catalytic activity;	K09580	PDIA1; protein disulfide-isomerase A1 [EC:5.3.4.1]	osa04141 Protein processing in endoplasmic reticulum - Oryza sativa japonica (Japanese rice) (RefSeq);	IPR005788; IPR013766; IPR012336;	Disulphide isomerase; Thioredoxin domain; Thioredoxin-like fold;
Q8S9G2	60S ribosomal protein L13 OS=Oryza sativa OX=4530 GN=cip1	1.942	Up	1.4885e-08	cip1	24.014	93.549	30.3	5	12	5	chloroplast	GO:0006518 peptide metabolic process; GO:0043043 peptide biosynthetic process; GO:0044267 cellular protein metabolic process; GO:0006807 nitrogen compound metabolic process; GO:0009058 biosynthetic process; GO:0043603 cellular amide metabolic process; GO:0044238 primary metabolic process; GO:1901566 organonitrogen compound biosynthetic process; GO:1901576 organic substance biosynthetic process; G…	GO:0005840 ribosome; GO:0043226 organelle; GO:0043229 intracellular organelle; GO:0043232 intracellular non-membrane-bounded organelle; GO:0044464 cell part; GO:0005622 intracellular; GO:0005737 cytoplasm; GO:0032991 macromolecular complex; GO:0044424 intracellular part; GO:1990904 ribonucleoprotein complex; GO:0005623 cell; GO:0030529 intracellular ribonucleoprotein complex; GO:0044444 cytoplasm…	GO:0003735 structural constituent of ribosome; GO:0005198 structural molecule activity;	K02873	RP-L13e; large subunit ribosomal protein L13e	osa03010 Ribosome - Oryza sativa japonica (Japanese rice) (RefSeq);
A0A0E0JCM8	PREDICTED: 5-methyltetrahydropteroyltriglutamate--homocysteine methyltransferase 2 [Oryza sativa Japonica Group]	1.931	Up	0.000102528	---	165.42	265.56	27.1	27	69	1	cytoplasm	GO:0000097 sulfur amino acid biosynthetic process; GO:0016053 organic acid biosynthetic process; GO:0009066 aspartate family amino acid metabolic process; GO:0044699 single-organism process; GO:0009058 biosynthetic process; GO:1901566 organonitrogen compound biosynthetic process; GO:0044237 cellular metabolic process; GO:0000096 sulfur amino acid metabolic process; GO:0044272 sulfur compound bios…		GO:0042085 5-methyltetrahydropteroyltri-L-glutamate-dependent methyltransferase activity; GO:0008168 methyltransferase activity; GO:0046914 transition metal ion binding; GO:0003824 catalytic activity; GO:0005488 binding; GO:0008172 S-methyltransferase activity; GO:0043167 ion binding; GO:0016741 transferase activity, transferring one-carbon groups; GO:0046872 metal ion binding; GO:0043169 cation …	K00549	metE; 5-methyltetrahydropteroyltriglutamate--homocysteine methyltransferase [EC:2.1.1.14]	osa00450 Selenocompound metabolism - Oryza sativa japonica (Japanese rice) (RefSeq); osa01230 Biosynthesis of amino acids - Oryza sativa japonica (Japanese rice) (RefSeq); osa01100 Metabolic pathways - Oryza sativa japonica (Japanese rice) (RefSeq); osa01110 Biosynthesis of secondary metabolites - Oryza sativa japonica (Japanese rice) (RefSeq); osa00270 Cysteine and methionine metabolism - Oryza …	IPR013215; IPR002629;	Cobalamin-independent methionine synthase MetE, N-terminal; Cobalamin-independent methionine synthase MetE, C-terminal/archaeal;
A0A0P0WQW3	Os05g0576500 protein OS=Oryza sativa subsp. japonica OX=39947 GN=Os05g0576500	1.922	Up	0.0076791	Os05g0576500	22.472	3.5677	12.6	3	4	3	mitochondria							IPR027443;	Isopenicillin N synthase-like;
Q10CU9	"Glycosyl hydrolase family 3 N terminal domain containing protein, expressed OS=Oryza sativa subsp. japonica OX=39947 GN=OSJNBa0069E14.7"	1.921	Up	1.2271e-11	OSJNBa0069E14.7	67.777	102.63	22.9	12	23	10	extracellular	GO:1901575 organic substance catabolic process; GO:0008152 metabolic process; GO:0009251 glucan catabolic process; GO:0005976 polysaccharide metabolic process; GO:0009057 macromolecule catabolic process; GO:0044042 glucan metabolic process; GO:0043170 macromolecule metabolic process; GO:0000272 polysaccharide catabolic process; GO:0044238 primary metabolic process; GO:0005975 carbohydrate metabol…		GO:0008422 beta-glucosidase activity; GO:0015926 glucosidase activity; GO:0004553 hydrolase activity, hydrolyzing O-glycosyl compounds; GO:0016787 hydrolase activity; GO:0003824 catalytic activity; GO:0016798 hydrolase activity, acting on glycosyl bonds;	K05349	bglX; beta-glucosidase [EC:3.2.1.21]	osa00460 Cyanoamino acid metabolism - Oryza sativa japonica (Japanese rice) (RefSeq); osa01100 Metabolic pathways - Oryza sativa japonica (Japanese rice) (RefSeq); osa00940 Phenylpropanoid biosynthesis - Oryza sativa japonica (Japanese rice) (RefSeq); osa00500 Starch and sucrose metabolism - Oryza sativa japonica (Japanese rice) (RefSeq); osa01110 Biosynthesis of secondary metabolites - Oryza sat…	IPR001764; IPR002772; IPR017853;	Glycoside hydrolase, family 3, N-terminal; Glycoside hydrolase family 3 C-terminal domain; Glycoside hydrolase superfamily;
Q65WV7	Os05g0475300 protein OS=Oryza sativa subsp. japonica OX=39947 GN=Os05g0475300	1.916	Up	0.044983	Os05g0475300	68.113	11.35	8.8	4	5	4	nucleus	GO:0045184 establishment of protein localization; GO:0006810 transport; GO:0046907 intracellular transport; GO:0070727 cellular macromolecule localization; GO:0051649 establishment of localization in cell; GO:0006886 intracellular protein transport; GO:0071702 organic substance transport; GO:0008104 protein localization; GO:0033036 macromolecule localization; GO:0034613 cellular protein localizat…	GO:0005623 cell; GO:0005622 intracellular; GO:0044464 cell part;					IPR002014; IPR004152; IPR008942;	VHS domain; GAT domain; ENTH/VHS;
A0A0E0FKZ2	PREDICTED: UDP-glucuronic acid decarboxylase 4 [Oryza sativa Japonica Group]	1.906	Up	0.000181704	---	44.887	39.526	20.3	9	19	3	chloroplast				K08678	UXS1; UDP-glucuronate decarboxylase [EC:4.1.1.35]	osa01100 Metabolic pathways - Oryza sativa japonica (Japanese rice) (RefSeq); osa00520 Amino sugar and nucleotide sugar metabolism - Oryza sativa japonica (Japanese rice) (RefSeq);	IPR016040;	NAD(P)-binding domain;
Q5Z6G7	Xyloglucan endotransglucosylase/hydrolase OS=Oryza sativa subsp. japonica OX=39947 GN=Os06g0697000	1.905	Up	0.0137629	Os06g0697000	32.406	34.297	14.1	4	5	4	extracellular	GO:0044085 cellular component biogenesis; GO:0016043 cellular component organization; GO:0006073 cellular glucan metabolic process; GO:0044036 cell wall macromolecule metabolic process; GO:0044042 glucan metabolic process; GO:0005975 carbohydrate metabolic process; GO:0044238 primary metabolic process; GO:0071555 cell wall organization; GO:0044237 cellular metabolic process; GO:0010410 hemicellul…	GO:0048046 apoplast; GO:0030312 external encapsulating structure; GO:0044464 cell part; GO:0071944 cell periphery; GO:0005618 cell wall; GO:0005623 cell; GO:0005576 extracellular region;	GO:0016762 xyloglucan:xyloglucosyl transferase activity; GO:0016758 transferase activity, transferring hexosyl groups; GO:0003824 catalytic activity; GO:0016798 hydrolase activity, acting on glycosyl bonds; GO:0004553 hydrolase activity, hydrolyzing O-glycosyl compounds; GO:0016757 transferase activity, transferring glycosyl groups; GO:0016787 hydrolase activity; GO:0016740 transferase activity;	K08235			IPR010713; IPR013320; IPR000757;	Xyloglucan endo-transglycosylase, C-terminal; Concanavalin A-like lectin/glucanase domain; Glycoside hydrolase family 16;
A0A0E0HF69	"PREDICTED: cell division protein FtsZ homolog 2-2, chloroplastic [Oryza sativa Japonica Group]"	1.887	Up	0.00120398	---	73.782	59.583	10.8	5	7	3	plasma membrane		GO:0044424 intracellular part; GO:0005623 cell; GO:0044464 cell part; GO:0005622 intracellular; GO:0005737 cytoplasm;	GO:1901265 nucleoside phosphate binding; GO:0001882 nucleoside binding; GO:0043167 ion binding; GO:0016817 hydrolase activity, acting on acid anhydrides; GO:0016787 hydrolase activity; GO:0000166 nucleotide binding; GO:0017111 nucleoside-triphosphatase activity; GO:0097159 organic cyclic compound binding; GO:1901363 heterocyclic compound binding; GO:0032549 ribonucleoside binding; GO:0097367 carb…	K03531			IPR024757; IPR003008; IPR008280; IPR018316;	Cell division protein FtsZ, C-terminal; Tubulin/FtsZ, GTPase domain; Tubulin/FtsZ, C-terminal; Tubulin/FtsZ, 2-layer sandwich domain;
A0A0E0GND9	Phospho-2-dehydro-3-deoxyheptonate aldolase OS=Oryza nivara OX=4536	1.885	Up	4.6304e-08	---	55.019	70.48	29.2	15	22	10	chloroplast	GO:0009072 aromatic amino acid family metabolic process; GO:0008652 cellular amino acid biosynthetic process; GO:0006725 cellular aromatic compound metabolic process; GO:0016053 organic acid biosynthetic process; GO:0044711 single-organism biosynthetic process; GO:0044281 small molecule metabolic process; GO:0044763 single-organism cellular process; GO:1901360 organic cyclic compound metabolic pr…	GO:0043226 organelle; GO:0043231 intracellular membrane-bounded organelle; GO:0043229 intracellular organelle; GO:0044464 cell part; GO:0005622 intracellular; GO:0005737 cytoplasm; GO:0044424 intracellular part; GO:0043227 membrane-bounded organelle; GO:0005623 cell; GO:0009536 plastid; GO:0044444 cytoplasmic part; GO:0009507 chloroplast;	GO:0016765 transferase activity, transferring alkyl or aryl (other than methyl) groups; GO:0003849 3-deoxy-7-phosphoheptulonate synthase activity; GO:0003824 catalytic activity; GO:0016740 transferase activity;	K01626	E2.5.1.54; 3-deoxy-7-phosphoheptulonate synthase [EC:2.5.1.54]	osa01230 Biosynthesis of amino acids - Oryza sativa japonica (Japanese rice) (RefSeq); osa01100 Metabolic pathways - Oryza sativa japonica (Japanese rice) (RefSeq); osa01110 Biosynthesis of secondary metabolites - Oryza sativa japonica (Japanese rice) (RefSeq); osa00400 Phenylalanine, tyrosine and tryptophan biosynthesis - Oryza sativa japonica (Japanese rice) (RefSeq);
A0A0E0J3F7	PREDICTED: protein WVD2-like 1 [Oryza sativa Japonica Group]	1.877	Up	0.0134377	---	44.675	3.9606	7.7	3	3	3	nucleus							IPR027329;	TPX2, C-terminal;
S4U008	3-hydroxyacyl-CoA dehydrogenase OS=Oryza sativa subsp. japonica OX=39947	1.87	Up	8.88178e-16	---	78.46	118.64	27	20	35	19	plasma membrane	GO:0034440 lipid oxidation; GO:0044699 single-organism process; GO:0044255 cellular lipid metabolic process; GO:0044237 cellular metabolic process; GO:0071704 organic substance metabolic process; GO:0008152 metabolic process; GO:0030258 lipid modification; GO:0044248 cellular catabolic process; GO:0032787 monocarboxylic acid metabolic process; GO:0009987 cellular process; GO:0006629 lipid metabol…	GO:0043226 organelle; GO:0043231 intracellular membrane-bounded organelle; GO:0043229 intracellular organelle; GO:0044464 cell part; GO:0005622 intracellular; GO:0005777 peroxisome; GO:0042579 microbody; GO:0005737 cytoplasm; GO:0044424 intracellular part; GO:0005623 cell; GO:0043227 membrane-bounded organelle; GO:0044444 cytoplasmic part;	GO:0016614 oxidoreductase activity, acting on CH-OH group of donors; GO:0016616 oxidoreductase activity, acting on the CH-OH group of donors, NAD or NADP as acceptor; GO:0003857 3-hydroxyacyl-CoA dehydrogenase activity; GO:0003824 catalytic activity; GO:0016491 oxidoreductase activity;	K10527	MFP2; enoyl-CoA hydratase/3-hydroxyacyl-CoA dehydrogenase [EC:4.2.1.17 1.1.1.35 1.1.1.211]	osa00592 alpha-Linolenic acid metabolism - Oryza sativa japonica (Japanese rice) (RefSeq); osa01100 Metabolic pathways - Oryza sativa japonica (Japanese rice) (RefSeq); osa00071 Fatty acid degradation - Oryza sativa japonica (Japanese rice) (RefSeq); osa01212 Fatty acid metabolism - Oryza sativa japonica (Japanese rice) (RefSeq); osa01110 Biosynthesis of secondary metabolites - Oryza sativa japon…	IPR029045; IPR008927; IPR013328; IPR016040; IPR006176; IPR006108;	ClpP/crotonase-like domain; 6-phosphogluconate dehydrogenase C-terminal domain-like; 6-phosphogluconate dehydrogenase, domain 2; NAD(P)-binding domain; 3-hydroxyacyl-CoA dehydrogenase, NAD binding; 3-hydroxyacyl-CoA dehydrogenase, C-terminal;
B8AK21	PREDICTED: anaphase-promoting complex subunit 6 [Oryza sativa Japonica Group]	1.869	Up	0.02722	OsI_10676	150.55	19.326	5.9	6	9	3	plasma membrane	GO:0044699 single-organism process; GO:0008152 metabolic process; GO:0055114 oxidation-reduction process; GO:0044710 single-organism metabolic process;	GO:0031224 intrinsic component of membrane; GO:0016020 membrane; GO:0016021 integral component of membrane; GO:0044425 membrane part;	GO:0005515 protein binding; GO:0003824 catalytic activity; GO:0005488 binding; GO:0016491 oxidoreductase activity;	K03353	APC6; anaphase-promoting complex subunit 6	osa04120 Ubiquitin mediated proteolysis - Oryza sativa japonica (Japanese rice) (RefSeq);	IPR011990; IPR013026; IPR023210;	Tetratricopeptide-like helical domain; Tetratricopeptide repeat-containing domain; NADP-dependent oxidoreductase domain;
A0A0E0GWK9	Nascent polypeptide-associated complex subunit beta OS=Oryza nivara OX=4536	1.865	Up	0.00028449	---	15.883	19.336	37.2	5	10	5	cytoplasm	GO:0050794 regulation of cellular process; GO:0006725 cellular aromatic compound metabolic process; GO:0097659 nucleic acid-templated transcription; GO:0060255 regulation of macromolecule metabolic process; GO:0019219 regulation of nucleobase-containing compound metabolic process; GO:0009058 biosynthetic process; GO:0044237 cellular metabolic process; GO:0071704 organic substance metabolic proces…			K01527			IPR002715;	Nascent polypeptide-associated complex NAC domain;
Q5Z9P6	Os06g0715500 protein OS=Oryza sativa subsp. japonica OX=39947 GN=Os06g0715500	1.858	Up	0.0199422	Os06g0715500	27.405	30.455	10.1	1	3	1	chloroplast	GO:0046907 intracellular transport; GO:0072657 protein localization to membrane; GO:0071702 organic substance transport; GO:0006613 cotranslational protein targeting to membrane; GO:0015031 protein transport; GO:0051641 cellular localization; GO:0051234 establishment of localization; GO:0045184 establishment of protein localization; GO:0006605 protein targeting; GO:0006810 transport; GO:0006612 p…	GO:0043229 intracellular organelle; GO:0016020 membrane; GO:0042175 nuclear outer membrane-endoplasmic reticulum membrane network; GO:0005783 endoplasmic reticulum; GO:0044446 intracellular organelle part; GO:0005737 cytoplasm; GO:0031224 intrinsic component of membrane; GO:0012505 endomembrane system; GO:0044424 intracellular part; GO:0005623 cell; GO:0016021 integral component of membrane; GO:0…		K13249	SSR1; translocon-associated protein subunit alpha	osa04141 Protein processing in endoplasmic reticulum - Oryza sativa japonica (Japanese rice) (RefSeq);
Q84QT9	Pyrophosphate--fructose 6-phosphate 1-phosphotransferase subunit alpha OS=Oryza sativa subsp. japonica OX=39947 GN=P0410E11.122	1.855	Up	0.00059839	P0410E11.122	67.154	14.744	5.7	3	5	3	cytoplasm	GO:0006757 ATP generation from ADP; GO:0009116 nucleoside metabolic process; GO:0042278 purine nucleoside metabolic process; GO:0006165 nucleoside diphosphate phosphorylation; GO:0046031 ADP metabolic process; GO:0019362 pyridine nucleotide metabolic process; GO:0006096 glycolytic process; GO:0009167 purine ribonucleoside monophosphate metabolic process; GO:0009117 nucleotide metabolic process; G…	GO:0044424 intracellular part; GO:0005623 cell; GO:0044464 cell part; GO:0005622 intracellular; GO:0005737 cytoplasm;	GO:0003872 6-phosphofructokinase activity; GO:1901265 nucleoside phosphate binding; GO:0016773 phosphotransferase activity, alcohol group as acceptor; GO:0047334 diphosphate-fructose-6-phosphate 1-phosphotransferase activity; GO:0097159 organic cyclic compound binding; GO:1901363 heterocyclic compound binding; GO:0016301 kinase activity; GO:0032553 ribonucleotide binding; GO:0003824 catalytic act…	K00895	pfp; diphosphate-dependent phosphofructokinase [EC:2.7.1.90]	osa01100 Metabolic pathways - Oryza sativa japonica (Japanese rice) (RefSeq); osa00010 Glycolysis / Gluconeogenesis - Oryza sativa japonica (Japanese rice) (RefSeq); osa00030 Pentose phosphate pathway - Oryza sativa japonica (Japanese rice) (RefSeq); osa01110 Biosynthesis of secondary metabolites - Oryza sativa japonica (Japanese rice) (RefSeq); osa00051 Fructose and mannose metabolism - Oryza sa…	IPR013981; IPR000023;	Pyrophosphate-dependent phosphofructokinase, alpha-helical domain; Phosphofructokinase domain;
B9F3L6	PREDICTED: alpha-aminoadipic semialdehyde synthase [Oryza sativa Japonica Group]	1.852	Up	0.0029372	OsJ_08631	105.81	22.727	5.2	5	7	5	chloroplast		GO:0031224 intrinsic component of membrane; GO:0016020 membrane; GO:0016021 integral component of membrane; GO:0044425 membrane part;		K14157	AASS; alpha-aminoadipic semialdehyde synthase [EC:1.5.1.8 1.5.1.9]	osa01100 Metabolic pathways - Oryza sativa japonica (Japanese rice) (RefSeq); osa00310 Lysine degradation - Oryza sativa japonica (Japanese rice) (RefSeq); osa01110 Biosynthesis of secondary metabolites - Oryza sativa japonica (Japanese rice) (RefSeq);	IPR007698; IPR016040; IPR007886; IPR032095; IPR007545;	Alanine dehydrogenase/pyridine nucleotide transhydrogenase, NAD(H)-binding domain; NAD(P)-binding domain; Alanine dehydrogenase/pyridine nucleotide transhydrogenase, N-terminal; Saccharopine dehydrogenase, C-terminal; LOR/SDH bifunctional enzyme, conserved domain;
A0A0E0I7E4	PREDICTED: flavone 3'-O-methyltransferase 1 [Oryza sativa Japonica Group]	1.841	Up	0.0037567	---	37.221	35.295	27.7	8	15	1	cytoplasm	GO:0008152 metabolic process; GO:0032259 methylation;		GO:0030744 luteolin O-methyltransferase activity; GO:0008757 S-adenosylmethionine-dependent methyltransferase activity; GO:0008168 methyltransferase activity; GO:0003824 catalytic activity; GO:0005488 binding; GO:0046983 protein dimerization activity; GO:0016741 transferase activity, transferring one-carbon groups; GO:0008171 O-methyltransferase activity; GO:0005515 protein binding; GO:0016740 tr…	K22439			IPR011991; IPR012967; IPR029063; IPR001077;	Winged helix-turn-helix DNA-binding domain; Plant methyltransferase dimerisation; S-adenosyl-L-methionine-dependent methyltransferase; O-methyltransferase, family 2;
Q6Z343	Os02g0726400 protein OS=Oryza sativa subsp. japonica OX=39947 GN=Os02g0726400	1.836	Up	0.0111155	Os02g0726400	33.889	19.522	19.8	6	6	6	mitochondria							IPR005607;	BSD domain;
A0A0E0HHY1	"PREDICTED: glutamate synthase 2 [NADH], chloroplastic [Oryza sativa Japonica Group]"	1.827	Up	0.029378	---	235.06	14.108	7.7	14	16	6	chloroplast	GO:0043648 dicarboxylic acid metabolic process; GO:0016053 organic acid biosynthetic process; GO:0044699 single-organism process; GO:0009058 biosynthetic process; GO:1901566 organonitrogen compound biosynthetic process; GO:0044237 cellular metabolic process; GO:0009084 glutamine family amino acid biosynthetic process; GO:0071704 organic substance metabolic process; GO:0008152 metabolic process; G…		GO:1901265 nucleoside phosphate binding; GO:0005506 iron ion binding; GO:0050660 flavin adenine dinucleotide binding; GO:0016639 oxidoreductase activity, acting on the CH-NH2 group of donors, NAD or NADP as acceptor; GO:0043167 ion binding; GO:0016040 glutamate synthase (NADH) activity; GO:0015930 glutamate synthase activity; GO:0000166 nucleotide binding; GO:0048037 cofactor binding; GO:0016491 …	K00264	GLT1; glutamate synthase (NADH) [EC:1.4.1.14]	osa01230 Biosynthesis of amino acids - Oryza sativa japonica (Japanese rice) (RefSeq); osa01100 Metabolic pathways - Oryza sativa japonica (Japanese rice) (RefSeq); osa00250 Alanine, aspartate and glutamate metabolism - Oryza sativa japonica (Japanese rice) (RefSeq); osa01110 Biosynthesis of secondary metabolites - Oryza sativa japonica (Japanese rice) (RefSeq); osa00910 Nitrogen metabolism - Ory…	IPR013785; IPR002489; IPR028261; IPR029055; IPR006982; IPR016040; IPR009051; IPR002932; IPR017932; IPR023753;	Aldolase-type TIM barrel; Glutamate synthase, alpha subunit, C-terminal; Dihydroprymidine dehydrogenase domain II; Nucleophile aminohydrolases, N-terminal; Glutamate synthase, central-N; NAD(P)-binding domain; Alpha-helical ferredoxin; Glutamate synthase domain; Glutamine amidotransferase type 2 domain; FAD/NAD(P)-binding domain;
Q75IR2	Os05g0163700 protein OS=Oryza sativa subsp. japonica OX=39947 GN=Os05g0163700	1.826	Up	0.00046373	Os05g0163700	46.538	24.735	17.4	7	10	5	cytoplasm	GO:0044699 single-organism process; GO:0008152 metabolic process; GO:0055114 oxidation-reduction process; GO:0044710 single-organism metabolic process;		GO:1901265 nucleoside phosphate binding; GO:0050660 flavin adenine dinucleotide binding; GO:0043167 ion binding; GO:0000166 nucleotide binding; GO:0048037 cofactor binding; GO:0016491 oxidoreductase activity; GO:0016627 oxidoreductase activity, acting on the CH-CH group of donors; GO:1901363 heterocyclic compound binding; GO:0097159 organic cyclic compound binding; GO:0003824 catalytic activity; …	K00232	E1.3.3.6; acyl-CoA oxidase [EC:1.3.3.6]	osa00592 alpha-Linolenic acid metabolism - Oryza sativa japonica (Japanese rice) (RefSeq); osa01100 Metabolic pathways - Oryza sativa japonica (Japanese rice) (RefSeq); osa00071 Fatty acid degradation - Oryza sativa japonica (Japanese rice) (RefSeq); osa01212 Fatty acid metabolism - Oryza sativa japonica (Japanese rice) (RefSeq); osa04146 Peroxisome - Oryza sativa japonica (Japanese rice) (RefSeq…	IPR009100; IPR013786; IPR006091; IPR009075;	Acyl-CoA dehydrogenase/oxidase, N-terminal and middle domain; Acyl-CoA dehydrogenase/oxidase, N-terminal; Acyl-CoA oxidase/dehydrogenase, central domain; Acyl-CoA dehydrogenase/oxidase C-terminal;
Q40682	Elongation factor 1-delta 2 OS=Oryza sativa subsp. japonica OX=39947 GN=Os03g0406200	1.825	Up	0.041221	Os03g0406200	24.654	32.957	46	8	16	5	cytoplasm	GO:0006518 peptide metabolic process; GO:0006414 translational elongation; GO:0043043 peptide biosynthetic process; GO:0044267 cellular protein metabolic process; GO:0006807 nitrogen compound metabolic process; GO:0009058 biosynthetic process; GO:0043603 cellular amide metabolic process; GO:0044238 primary metabolic process; GO:1901566 organonitrogen compound biosynthetic process; GO:1901576 orga…	GO:0044464 cell part; GO:0005622 intracellular; GO:0005737 cytoplasm; GO:0032991 macromolecular complex; GO:0044424 intracellular part; GO:0043234 protein complex; GO:0005623 cell; GO:0044444 cytoplasmic part; GO:0005853 eukaryotic translation elongation factor 1 complex;	GO:0097159 organic cyclic compound binding; GO:1901363 heterocyclic compound binding; GO:0003723 RNA binding; GO:0008135 translation factor activity, RNA binding; GO:0003746 translation elongation factor activity; GO:0005488 binding; GO:0003676 nucleic acid binding;	K03232			IPR014717; IPR014038; IPR010987;	Translation elongation factor EF1B/ribosomal protein S6; Translation elongation factor EF1B, beta/delta subunit, guanine nucleotide exchange domain; Glutathione S-transferase, C-terminal-like;
A2YIT3	PREDICTED: tryptophan synthase alpha chain [Oryza sativa Japonica Group]	1.815	Up	0.041404	OsI_25135	32.427	23.522	23.2	5	6	4	chloroplast	GO:0016053 organic acid biosynthetic process; GO:0006725 cellular aromatic compound metabolic process; GO:0000162 tryptophan biosynthetic process; GO:0044699 single-organism process; GO:0009058 biosynthetic process; GO:1901566 organonitrogen compound biosynthetic process; GO:0042435 indole-containing compound biosynthetic process; GO:0044237 cellular metabolic process; GO:0006576 cellular biogeni…		GO:0016829 lyase activity; GO:0016836 hydro-lyase activity; GO:0004834 tryptophan synthase activity; GO:0003824 catalytic activity; GO:0016835 carbon-oxygen lyase activity;	K01695	trpA; tryptophan synthase alpha chain [EC:4.2.1.20]	osa01230 Biosynthesis of amino acids - Oryza sativa japonica (Japanese rice) (RefSeq); osa01100 Metabolic pathways - Oryza sativa japonica (Japanese rice) (RefSeq); osa00260 Glycine, serine and threonine metabolism - Oryza sativa japonica (Japanese rice) (RefSeq); osa01110 Biosynthesis of secondary metabolites - Oryza sativa japonica (Japanese rice) (RefSeq); osa00400 Phenylalanine, tyrosine and …	IPR013785; IPR011060;	Aldolase-type TIM barrel; Ribulose-phosphate binding barrel;
Q7XTE8	14-3-3-like protein GF14-B OS=Oryza sativa subsp. japonica OX=39947 GN=GF14B	1.807	Up	0.0052554	GF14B	29.863	56.394	54.6	14	61	4	plasma membrane		GO:0043226 organelle; GO:0043231 intracellular membrane-bounded organelle; GO:0043229 intracellular organelle; GO:0005634 nucleus; GO:0044464 cell part; GO:0005622 intracellular; GO:0005737 cytoplasm; GO:0044424 intracellular part; GO:0043227 membrane-bounded organelle; GO:0005623 cell;	GO:0019904 protein domain specific binding; GO:0005515 protein binding; GO:0005488 binding;	K06630			IPR023410;	14-3-3 domain;
P35685	60S ribosomal protein L7a-1 OS=Oryza sativa subsp. japonica OX=39947 GN=RPL7A-1	1.804	Up	3.7282e-07	RPL7A-1	29.304	15.921	31.4	9	13	9	chloroplast	GO:0044085 cellular component biogenesis; GO:0022613 ribonucleoprotein complex biogenesis; GO:0006518 peptide metabolic process; GO:0006725 cellular aromatic compound metabolic process; GO:0044267 cellular protein metabolic process; GO:0009058 biosynthetic process; GO:1901566 organonitrogen compound biosynthetic process; GO:0044237 cellular metabolic process; GO:0042273 ribosomal large subunit bi…	GO:0005840 ribosome; GO:0043229 intracellular organelle; GO:0043232 intracellular non-membrane-bounded organelle; GO:0022625 cytosolic large ribosomal subunit; GO:0044446 intracellular organelle part; GO:0005737 cytoplasm; GO:0032991 macromolecular complex; GO:0044424 intracellular part; GO:0005829 cytosol; GO:0005623 cell; GO:0044422 organelle part; GO:0043228 non-membrane-bounded organelle; GO:…	GO:0097159 organic cyclic compound binding; GO:1901363 heterocyclic compound binding; GO:0003723 RNA binding; GO:0005488 binding; GO:0003676 nucleic acid binding;	K02936	RP-L7Ae; large subunit ribosomal protein L7Ae	osa03010 Ribosome - Oryza sativa japonica (Japanese rice) (RefSeq);	IPR029064; IPR004038;	50S ribosomal protein L30e-like; Ribosomal protein L7Ae/L30e/S12e/Gadd45;
Q10L10	Expressed protein OS=Oryza sativa subsp. japonica OX=39947 GN=Os03g0363200	1.803	Up	0.020658	Os03g0363200	40.264	2.0285	4.6	2	2	2	cytoplasm							IPR009078;	Ferritin-like superfamily;
A3A3Y3	PREDICTED: cinnamyl alcohol dehydrogenase 2 [Oryza sativa Japonica Group]	1.801	Up	1.2617e-09	OsJ_05679	38.143	35.83	26.7	7	10	7	cytoplasm	GO:0044699 single-organism process; GO:0008152 metabolic process; GO:0055114 oxidation-reduction process; GO:0044710 single-organism metabolic process;		GO:0046914 transition metal ion binding; GO:0003824 catalytic activity; GO:0005488 binding; GO:0043167 ion binding; GO:0046872 metal ion binding; GO:0043169 cation binding; GO:0008270 zinc ion binding; GO:0016491 oxidoreductase activity;	K00083	E1.1.1.195; cinnamyl-alcohol dehydrogenase [EC:1.1.1.195]	osa01100 Metabolic pathways - Oryza sativa japonica (Japanese rice) (RefSeq); osa00940 Phenylpropanoid biosynthesis - Oryza sativa japonica (Japanese rice) (RefSeq); osa01110 Biosynthesis of secondary metabolites - Oryza sativa japonica (Japanese rice) (RefSeq);	IPR011032; IPR020843; IPR016040; IPR013154; IPR013149;	GroES-like; Polyketide synthase, enoylreductase domain; NAD(P)-binding domain; Alcohol dehydrogenase, N-terminal; Alcohol dehydrogenase, C-terminal;
B9F6Z5	PREDICTED: 40S ribosomal protein S23 [Oryza brachyantha]	1.798	Up	0.0168377	OsJ_13124	15.029	3.8316	19.9	3	6	3	cytoplasm	GO:0006518 peptide metabolic process; GO:0043043 peptide biosynthetic process; GO:0044267 cellular protein metabolic process; GO:0006807 nitrogen compound metabolic process; GO:0009058 biosynthetic process; GO:0043603 cellular amide metabolic process; GO:0044238 primary metabolic process; GO:1901566 organonitrogen compound biosynthetic process; GO:1901576 organic substance biosynthetic process; G…	GO:0005840 ribosome; GO:0043229 intracellular organelle; GO:0043232 intracellular non-membrane-bounded organelle; GO:0015935 small ribosomal subunit; GO:0044446 intracellular organelle part; GO:0005737 cytoplasm; GO:0032991 macromolecular complex; GO:0044424 intracellular part; GO:0005623 cell; GO:0044422 organelle part; GO:0043228 non-membrane-bounded organelle; GO:0043226 organelle; GO:0044391 …	GO:0003735 structural constituent of ribosome; GO:0005198 structural molecule activity;	K02973	RP-S23e; small subunit ribosomal protein S23e	osa03010 Ribosome - Oryza sativa japonica (Japanese rice) (RefSeq);	IPR012340;	Nucleic acid-binding, OB-fold;
A2Z4B1	PREDICTED: dynamin-related protein 1E [Oryza sativa Japonica Group]	1.79	Up	0.00140101	OsI_32491	65.357	13.73	13.7	7	8	4	cytoplasm			GO:1901265 nucleoside phosphate binding; GO:0001882 nucleoside binding; GO:0043167 ion binding; GO:0016817 hydrolase activity, acting on acid anhydrides; GO:0016787 hydrolase activity; GO:0000166 nucleotide binding; GO:0017111 nucleoside-triphosphatase activity; GO:1901363 heterocyclic compound binding; GO:0097159 organic cyclic compound binding; GO:0032549 ribonucleoside binding; GO:0097367 carb…				IPR030381; IPR003130; IPR020850; IPR027417; IPR001401; IPR000375;	Dynamin-type guanine nucleotide-binding (G) domain; Dynamin GTPase effector; GTPase effector domain; P-loop containing nucleoside triphosphate hydrolase; Dynamin, GTPase domain; Dynamin central domain;
A2ZIT1	Peroxidase OS=Oryza sativa subsp. indica OX=39946 GN=OsI_37734	1.79	Up	0.0030777	OsI_37734	33.991	34.737	29	7	8	7	cytoplasm	GO:0006950 response to stress; GO:0055114 oxidation-reduction process; GO:0009636 response to toxic substance; GO:0044699 single-organism process; GO:0050896 response to stimulus; GO:0044237 cellular metabolic process; GO:0008152 metabolic process; GO:0042221 response to chemical; GO:1990748 cellular detoxification; GO:0042743 hydrogen peroxide metabolic process; GO:0072593 reactive oxygen specie…	GO:0005576 extracellular region;	GO:0097159 organic cyclic compound binding; GO:1901363 heterocyclic compound binding; GO:0020037 heme binding; GO:0003824 catalytic activity; GO:0005488 binding; GO:0043167 ion binding; GO:0016209 antioxidant activity; GO:0043169 cation binding; GO:0046872 metal ion binding; GO:0004601 peroxidase activity; GO:0046906 tetrapyrrole binding; GO:0016491 oxidoreductase activity; GO:0016684 oxidoreduct…	K00430	E1.11.1.7; peroxidase [EC:1.11.1.7]	osa01100 Metabolic pathways - Oryza sativa japonica (Japanese rice) (RefSeq); osa00940 Phenylpropanoid biosynthesis - Oryza sativa japonica (Japanese rice) (RefSeq); osa01110 Biosynthesis of secondary metabolites - Oryza sativa japonica (Japanese rice) (RefSeq);	IPR033905; IPR002016;	Secretory peroxidase; Haem peroxidase, plant/fungal/bacterial;
Q7XMP6	D-3-phosphoglycerate dehydrogenase OS=Oryza sativa subsp. japonica OX=39947 GN=Os04g0650800	1.79	Up	1.1916e-08	Os04g0650800	63.964	48.851	28.9	16	26	14	mitochondria	GO:0016053 organic acid biosynthetic process; GO:0044699 single-organism process; GO:0009058 biosynthetic process; GO:1901566 organonitrogen compound biosynthetic process; GO:0006564 L-serine biosynthetic process; GO:0044237 cellular metabolic process; GO:0071704 organic substance metabolic process; GO:0008152 metabolic process; GO:0006520 cellular amino acid metabolic process; GO:1901607 alpha-a…		GO:0016597 amino acid binding; GO:1901265 nucleoside phosphate binding; GO:0043167 ion binding; GO:0043177 organic acid binding; GO:0000166 nucleotide binding; GO:0048037 cofactor binding; GO:0016491 oxidoreductase activity; GO:0016614 oxidoreductase activity, acting on CH-OH group of donors; GO:1901363 heterocyclic compound binding; GO:0097159 organic cyclic compound binding; GO:0016616 oxidored…	K00058	serA; D-3-phosphoglycerate dehydrogenase / 2-oxoglutarate reductase [EC:1.1.1.95 1.1.1.399]	osa01230 Biosynthesis of amino acids - Oryza sativa japonica (Japanese rice) (RefSeq); osa01200 Carbon metabolism - Oryza sativa japonica (Japanese rice) (RefSeq); osa01100 Metabolic pathways - Oryza sativa japonica (Japanese rice) (RefSeq); osa00260 Glycine, serine and threonine metabolism - Oryza sativa japonica (Japanese rice) (RefSeq);	IPR006139; IPR006140; IPR029009; IPR002912; IPR016040; IPR015878;	D-isomer specific 2-hydroxyacid dehydrogenase, catalytic domain; D-isomer specific 2-hydroxyacid dehydrogenase, NAD-binding domain; Allosteric substrate binding domain; ACT domain; NAD(P)-binding domain; S-adenosyl-L-homocysteine hydrolase, NAD binding domain;
A0A0E0GP10	PREDICTED: 60S ribosomal protein L27a-3 [Oryza sativa Japonica Group]	1.784	Up	0.03004	---	16.024	8.5646	21.9	3	6	3	nucleus	GO:0006518 peptide metabolic process; GO:0043043 peptide biosynthetic process; GO:0044267 cellular protein metabolic process; GO:0006807 nitrogen compound metabolic process; GO:0009058 biosynthetic process; GO:0043603 cellular amide metabolic process; GO:0044238 primary metabolic process; GO:1901566 organonitrogen compound biosynthetic process; GO:1901576 organic substance biosynthetic process; G…	GO:0005840 ribosome; GO:0043229 intracellular organelle; GO:0043232 intracellular non-membrane-bounded organelle; GO:0044446 intracellular organelle part; GO:0005737 cytoplasm; GO:0032991 macromolecular complex; GO:0044424 intracellular part; GO:0005623 cell; GO:0044422 organelle part; GO:0043228 non-membrane-bounded organelle; GO:0043226 organelle; GO:0015934 large ribosomal subunit; GO:0044391 …	GO:0003735 structural constituent of ribosome; GO:0005198 structural molecule activity;	K02900	RP-L27Ae; large subunit ribosomal protein L27Ae	osa03010 Ribosome - Oryza sativa japonica (Japanese rice) (RefSeq);	IPR021131;	Ribosomal protein L18e/L15P;
Q5KQH5	"'putative 2,3-bisphosphoglycerate-independent phosphoglycerate mutase OS=Oryza sativa subsp. japonica OX=39947 GN=Os05g0482700"	1.783	Up	0.00029722	Os05g0482700	60.812	23.412	34	20	47	2	cytoplasm	GO:0046365 monosaccharide catabolic process; GO:0044724 single-organism carbohydrate catabolic process; GO:0044712 single-organism catabolic process; GO:0044281 small molecule metabolic process; GO:0044699 single-organism process; GO:0044282 small molecule catabolic process; GO:0044238 primary metabolic process; GO:0005975 carbohydrate metabolic process; GO:0071704 organic substance metabolic pro…	GO:0044424 intracellular part; GO:0005623 cell; GO:0044464 cell part; GO:0005622 intracellular; GO:0005737 cytoplasm;	GO:0016853 isomerase activity; GO:0046914 transition metal ion binding; GO:0003824 catalytic activity; GO:0005488 binding; GO:0016868 intramolecular transferase activity, phosphotransferases; GO:0043167 ion binding; GO:0043169 cation binding; GO:0046872 metal ion binding; GO:0004619 phosphoglycerate mutase activity; GO:0016866 intramolecular transferase activity; GO:0030145 manganese ion binding;	K15633	gpmI; 2,3-bisphosphoglycerate-independent phosphoglycerate mutase [EC:5.4.2.12]	osa01230 Biosynthesis of amino acids - Oryza sativa japonica (Japanese rice) (RefSeq); osa01200 Carbon metabolism - Oryza sativa japonica (Japanese rice) (RefSeq); osa01100 Metabolic pathways - Oryza sativa japonica (Japanese rice) (RefSeq); osa00010 Glycolysis / Gluconeogenesis - Oryza sativa japonica (Japanese rice) (RefSeq); osa00260 Glycine, serine and threonine metabolism - Oryza sativa japo…	IPR017849; IPR006124; IPR011258; IPR017850;	Alkaline phosphatase-like, alpha/beta/alpha; Metalloenzyme; BPG-independent PGAM, N-terminal; Alkaline-phosphatase-like, core domain;
A2XCQ4	Phosphoserine aminotransferase OS=Oryza sativa subsp. indica OX=39946 GN=OsI_10089	1.781	Up	4.6024e-08	OsI_10089	44.789	88.462	29.7	11	21	11	chloroplast	GO:0008652 cellular amino acid biosynthetic process; GO:0016053 organic acid biosynthetic process; GO:0044711 single-organism biosynthetic process; GO:0044281 small molecule metabolic process; GO:0044763 single-organism cellular process; GO:0006807 nitrogen compound metabolic process; GO:0044699 single-organism process; GO:0009058 biosynthetic process; GO:1901605 alpha-amino acid metabolic proces…		GO:0016769 transferase activity, transferring nitrogenous groups; GO:0004648 O-phospho-L-serine:2-oxoglutarate aminotransferase activity; GO:0008483 transaminase activity; GO:0003824 catalytic activity; GO:0016740 transferase activity;	K00831	serC; phosphoserine aminotransferase [EC:2.6.1.52]	osa01230 Biosynthesis of amino acids - Oryza sativa japonica (Japanese rice) (RefSeq); osa01200 Carbon metabolism - Oryza sativa japonica (Japanese rice) (RefSeq); osa01100 Metabolic pathways - Oryza sativa japonica (Japanese rice) (RefSeq); osa00260 Glycine, serine and threonine metabolism - Oryza sativa japonica (Japanese rice) (RefSeq); osa00750 Vitamin B6 metabolism - Oryza sativa japonica (J…	IPR015424; IPR000192; IPR015422; IPR015421;	Pyridoxal phosphate-dependent transferase; Aminotransferase class V domain; Pyridoxal phosphate-dependent transferase, major region, subdomain 2; Pyridoxal phosphate-dependent transferase, major region, subdomain 1;
Q9AUR7	Coatomer subunit alpha-2 OS=Oryza sativa subsp. japonica OX=39947 GN=Os03g0711500	1.78	Up	2.7642e-06	Os03g0711500	136.31	66.691	17.7	20	40	6	mitochondria	GO:0046907 intracellular transport; GO:0006891 intra-Golgi vesicle-mediated transport; GO:0016192 vesicle-mediated transport; GO:0048193 Golgi vesicle transport; GO:0071702 organic substance transport; GO:0015031 protein transport; GO:0051641 cellular localization; GO:0051234 establishment of localization; GO:0006810 transport; GO:0045184 establishment of protein localization; GO:0070727 cellular…	GO:0016020 membrane; GO:0031410 cytoplasmic vesicle; GO:0031090 organelle membrane; GO:0098796 membrane protein complex; GO:0030137 COPI-coated vesicle; GO:0005737 cytoplasm; GO:0031982 vesicle; GO:0030660 Golgi-associated vesicle membrane; GO:0044433 cytoplasmic vesicle part; GO:0032991 macromolecular complex; GO:0044424 intracellular part; GO:0030120 vesicle coat; GO:0005623 cell; GO:0030663 CO…	GO:0005515 protein binding; GO:0005198 structural molecule activity; GO:0005488 binding;	K05236			IPR006692; IPR017986; IPR015943; IPR010714;	Coatomer, WD associated region; WD40-repeat-containing domain; WD40/YVTN repeat-like-containing domain; Coatomer, alpha subunit, C-terminal;
Q6YPF1	Fructose-bisphosphate aldolase OS=Oryza sativa subsp. japonica OX=39947 GN=Os08g0120600	1.771	Up	0.004317	Os08g0120600	38.393	10.876	25.1	9	22	5	cytoplasm	GO:0006757 ATP generation from ADP; GO:0009116 nucleoside metabolic process; GO:0042278 purine nucleoside metabolic process; GO:0006165 nucleoside diphosphate phosphorylation; GO:0046031 ADP metabolic process; GO:0019362 pyridine nucleotide metabolic process; GO:0006096 glycolytic process; GO:0009167 purine ribonucleoside monophosphate metabolic process; GO:0009117 nucleotide metabolic process; G…		GO:0016829 lyase activity; GO:0004332 fructose-bisphosphate aldolase activity; GO:0016832 aldehyde-lyase activity; GO:0003824 catalytic activity; GO:0016830 carbon-carbon lyase activity;	K01623	ALDO; fructose-bisphosphate aldolase, class I [EC:4.1.2.13]	osa01230 Biosynthesis of amino acids - Oryza sativa japonica (Japanese rice) (RefSeq); osa01100 Metabolic pathways - Oryza sativa japonica (Japanese rice) (RefSeq); osa01200 Carbon metabolism - Oryza sativa japonica (Japanese rice) (RefSeq); osa00010 Glycolysis / Gluconeogenesis - Oryza sativa japonica (Japanese rice) (RefSeq); osa00030 Pentose phosphate pathway - Oryza sativa japonica (Japanese …	IPR013785;	Aldolase-type TIM barrel;
A0A0E0GJP1	PREDICTED: filament-like plant protein 4 [Oryza sativa Japonica Group]	1.768	Up	0.0051808	---	99.893	2.9155	3.1	3	3	3	nucleus
Q9FYX8	Phosphoenolpyruvate carboxylase OS=Oryza sativa subsp. japonica OX=39947	1.763	Up	1e-32	---	109.19	116.51	23.4	23	43	13	cytoplasm	GO:0072350 tricarboxylic acid metabolic process; GO:0055114 oxidation-reduction process; GO:0044281 small molecule metabolic process; GO:0044763 single-organism cellular process; GO:0006099 tricarboxylic acid cycle; GO:0044699 single-organism process; GO:0044238 primary metabolic process; GO:0045333 cellular respiration; GO:0044237 cellular metabolic process; GO:0071704 organic substance metaboli…		GO:0016831 carboxy-lyase activity; GO:0016829 lyase activity; GO:0008964 phosphoenolpyruvate carboxylase activity; GO:0003824 catalytic activity; GO:0016830 carbon-carbon lyase activity; GO:0004611 phosphoenolpyruvate carboxykinase activity;	K01595	ppc; phosphoenolpyruvate carboxylase [EC:4.1.1.31]	osa01200 Carbon metabolism - Oryza sativa japonica (Japanese rice) (RefSeq); osa01100 Metabolic pathways - Oryza sativa japonica (Japanese rice) (RefSeq); osa00620 Pyruvate metabolism - Oryza sativa japonica (Japanese rice) (RefSeq); osa00710 Carbon fixation in photosynthetic organisms - Oryza sativa japonica (Japanese rice) (RefSeq);	IPR015813;	Pyruvate/Phosphoenolpyruvate kinase-like domain;
B8ABY2	PREDICTED: calcium-dependent protein kinase 3 [Oryza sativa Japonica Group]	1.762	Up	2.4167e-07	OsI_02910	58.967	97.536	22.5	10	15	6	mitochondria	GO:0016310 phosphorylation; GO:0044267 cellular protein metabolic process; GO:0044238 primary metabolic process; GO:0044237 cellular metabolic process; GO:0006796 phosphate-containing compound metabolic process; GO:0071704 organic substance metabolic process; GO:0008152 metabolic process; GO:0006468 protein phosphorylation; GO:0006793 phosphorus metabolic process; GO:0044260 cellular macromolecul…		GO:0005524 ATP binding; GO:1901265 nucleoside phosphate binding; GO:0016773 phosphotransferase activity, alcohol group as acceptor; GO:0001882 nucleoside binding; GO:0043167 ion binding; GO:0004672 protein kinase activity; GO:0000166 nucleotide binding; GO:0097159 organic cyclic compound binding; GO:1901363 heterocyclic compound binding; GO:0032549 ribonucleoside binding; GO:0097367 carbohydrate …	K13412	CPK; calcium-dependent protein kinase [EC:2.7.11.1]	osa04626 Plant-pathogen interaction - Oryza sativa japonica (Japanese rice) (RefSeq);	IPR000719; IPR011992; IPR002048; IPR011009;	Protein kinase domain; EF-hand domain pair; EF-hand domain; Protein kinase-like domain;
Q6ENH2	"30S ribosomal protein S4, chloroplastic OS=Oryza nivara OX=4536 GN=rps4"	1.762	Up	0.022676	rps4	23.422	18.924	23.4	5	6	5	nucleus	GO:0006518 peptide metabolic process; GO:0043043 peptide biosynthetic process; GO:0044267 cellular protein metabolic process; GO:0006807 nitrogen compound metabolic process; GO:0009058 biosynthetic process; GO:0043603 cellular amide metabolic process; GO:0044238 primary metabolic process; GO:1901566 organonitrogen compound biosynthetic process; GO:1901576 organic substance biosynthetic process; G…	GO:0005840 ribosome; GO:0043229 intracellular organelle; GO:0043232 intracellular non-membrane-bounded organelle; GO:0015935 small ribosomal subunit; GO:0044446 intracellular organelle part; GO:0005737 cytoplasm; GO:0032991 macromolecular complex; GO:0044424 intracellular part; GO:0005623 cell; GO:0044422 organelle part; GO:0009507 chloroplast; GO:0043228 non-membrane-bounded organelle; GO:004323…	GO:0097159 organic cyclic compound binding; GO:1901363 heterocyclic compound binding; GO:0003723 RNA binding; GO:0005488 binding; GO:0003676 nucleic acid binding; GO:0005198 structural molecule activity; GO:0003735 structural constituent of ribosome; GO:0019843 rRNA binding;	K02986	RP-S4; small subunit ribosomal protein S4	osa03010 Ribosome - Oryza sativa japonica (Japanese rice) (RefSeq);	IPR001912; IPR002942;	Ribosomal protein S4/S9, N-terminal; RNA-binding S4 domain;
Q0ITW6	Os11g0210600 protein (Fragment) OS=Oryza sativa subsp. japonica OX=39947 GN=Os11g0210600	1.758	Up	0.0135216	Os11g0210600	31.861	4.9924	16.2	4	6	2	cytoplasm	GO:0044699 single-organism process; GO:0008152 metabolic process; GO:0055114 oxidation-reduction process; GO:0044710 single-organism metabolic process;			K00001	E1.1.1.1; alcohol dehydrogenase [EC:1.1.1.1]	osa01100 Metabolic pathways - Oryza sativa japonica (Japanese rice) (RefSeq); osa00071 Fatty acid degradation - Oryza sativa japonica (Japanese rice) (RefSeq); osa00010 Glycolysis / Gluconeogenesis - Oryza sativa japonica (Japanese rice) (RefSeq); osa00350 Tyrosine metabolism - Oryza sativa japonica (Japanese rice) (RefSeq); osa01110 Biosynthesis of secondary metabolites - Oryza sativa japonica (…	IPR011032; IPR016040; IPR013154; IPR013149;	GroES-like; NAD(P)-binding domain; Alcohol dehydrogenase, N-terminal; Alcohol dehydrogenase, C-terminal;
A0A0E0GC47	Pyrophosphate--fructose 6-phosphate 1-phosphotransferase subunit alpha OS=Oryza nivara OX=4536 GN=PFP-ALPHA	1.756	Up	1.2013e-10	PFP-ALPHA	63.063	61.081	19.2	10	16	6	cytoplasm	GO:0006757 ATP generation from ADP; GO:0009116 nucleoside metabolic process; GO:0042278 purine nucleoside metabolic process; GO:0006165 nucleoside diphosphate phosphorylation; GO:0046031 ADP metabolic process; GO:0019362 pyridine nucleotide metabolic process; GO:0006096 glycolytic process; GO:0009167 purine ribonucleoside monophosphate metabolic process; GO:0009117 nucleotide metabolic process; G…	GO:0044424 intracellular part; GO:0005623 cell; GO:0044464 cell part; GO:0005622 intracellular; GO:0005737 cytoplasm;	GO:0003872 6-phosphofructokinase activity; GO:1901265 nucleoside phosphate binding; GO:0016773 phosphotransferase activity, alcohol group as acceptor; GO:0047334 diphosphate-fructose-6-phosphate 1-phosphotransferase activity; GO:0097159 organic cyclic compound binding; GO:1901363 heterocyclic compound binding; GO:0016301 kinase activity; GO:0032553 ribonucleotide binding; GO:0003824 catalytic act…	K00895	pfp; diphosphate-dependent phosphofructokinase [EC:2.7.1.90]	osa01100 Metabolic pathways - Oryza sativa japonica (Japanese rice) (RefSeq); osa00010 Glycolysis / Gluconeogenesis - Oryza sativa japonica (Japanese rice) (RefSeq); osa00030 Pentose phosphate pathway - Oryza sativa japonica (Japanese rice) (RefSeq); osa01110 Biosynthesis of secondary metabolites - Oryza sativa japonica (Japanese rice) (RefSeq); osa00051 Fructose and mannose metabolism - Oryza sa…	IPR013981; IPR000023;	Pyrophosphate-dependent phosphofructokinase, alpha-helical domain; Phosphofructokinase domain;
Q7Y0E8	Probable nucleoredoxin 1-1 OS=Oryza sativa subsp. japonica OX=39947 GN=Os03g0405500	1.756	Up	0.00075649	Os03g0405500	63.288	24.621	16.7	8	13	5	cytoplasm	GO:0050794 regulation of cellular process; GO:0065008 regulation of biological quality; GO:0055114 oxidation-reduction process; GO:0045454 cell redox homeostasis; GO:0009636 response to toxic substance; GO:0044763 single-organism cellular process; GO:0019725 cellular homeostasis; GO:0044699 single-organism process; GO:0050896 response to stimulus; GO:0042592 homeostatic process; GO:0008152 metabo…	GO:0044424 intracellular part; GO:0005623 cell; GO:0044464 cell part; GO:0005622 intracellular; GO:0005737 cytoplasm;	GO:0015036 disulfide oxidoreductase activity; GO:0016651 oxidoreductase activity, acting on NAD(P)H; GO:0003824 catalytic activity; GO:0004791 thioredoxin-disulfide reductase activity; GO:0016209 antioxidant activity; GO:0047134 protein-disulfide reductase activity; GO:0016667 oxidoreductase activity, acting on a sulfur group of donors; GO:0016668 oxidoreductase activity, acting on a sulfur group…	K17609			IPR004146; IPR012336; IPR013766;	DC1; Thioredoxin-like fold; Thioredoxin domain;
Q67VZ1	Annexin OS=Oryza sativa subsp. japonica OX=39947 GN=Os06g0221200	1.754	Up	1.8749e-06	Os06g0221200	35.72	33.395	31.9	9	14	9	cytoplasm			GO:0005544 calcium-dependent phospholipid binding; GO:0005488 binding; GO:0005543 phospholipid binding; GO:0043167 ion binding; GO:0008289 lipid binding; GO:0043169 cation binding; GO:0046872 metal ion binding; GO:0043168 anion binding; GO:0005509 calcium ion binding;	K17098
Q6Z5P1	Putative dynamin homolog OS=Oryza sativa subsp. japonica OX=39947 GN=P0684F11.15	1.753	Up	0.04828	P0684F11.15	99.928	57.384	19.7	17	19	10	endoplasmic reticulum	GO:0016043 cellular component organization; GO:0006996 organelle organization; GO:0007005 mitochondrion organization; GO:0048285 organelle fission; GO:0009987 cellular process; GO:0000266 mitochondrial fission; GO:0071840 cellular component organization or biogenesis;	GO:0044424 intracellular part; GO:0005623 cell; GO:0044464 cell part; GO:0005622 intracellular; GO:0005737 cytoplasm;	GO:1901265 nucleoside phosphate binding; GO:0001882 nucleoside binding; GO:0043167 ion binding; GO:0015631 tubulin binding; GO:0016817 hydrolase activity, acting on acid anhydrides; GO:0016787 hydrolase activity; GO:0005515 protein binding; GO:0000166 nucleotide binding; GO:0017111 nucleoside-triphosphatase activity; GO:1901363 heterocyclic compound binding; GO:0097159 organic cyclic compound bin…	K01528	DNM; dynamin GTPase [EC:3.6.5.5]	osa04144 Endocytosis - Oryza sativa japonica (Japanese rice) (RefSeq);	IPR030381; IPR003130; IPR001401; IPR020850; IPR027417; IPR001849; IPR011993; IPR000375;	Dynamin-type guanine nucleotide-binding (G) domain; Dynamin GTPase effector; Dynamin, GTPase domain; GTPase effector domain; P-loop containing nucleoside triphosphate hydrolase; Pleckstrin homology domain; PH domain-like; Dynamin central domain;
Q0E4K1	Catalase isozyme A OS=Oryza sativa subsp. japonica OX=39947 GN=CATA	1.751	Up	4.8557e-07	CATA	56.697	166.29	40.4	17	43	14	cytoplasm	GO:0006950 response to stress; GO:0055114 oxidation-reduction process; GO:0009636 response to toxic substance; GO:0000302 response to reactive oxygen species; GO:1901700 response to oxygen-containing compound; GO:0044699 single-organism process; GO:0050896 response to stimulus; GO:0044237 cellular metabolic process; GO:0008152 metabolic process; GO:0042743 hydrogen peroxide metabolic process; GO:…	GO:0043226 organelle; GO:0043231 intracellular membrane-bounded organelle; GO:0043229 intracellular organelle; GO:0044464 cell part; GO:0005622 intracellular; GO:0005777 peroxisome; GO:0042579 microbody; GO:0005737 cytoplasm; GO:0044424 intracellular part; GO:0005623 cell; GO:0043227 membrane-bounded organelle; GO:0005739 mitochondrion; GO:0009514 glyoxysome; GO:0044444 cytoplasmic part;	GO:0097159 organic cyclic compound binding; GO:1901363 heterocyclic compound binding; GO:0020037 heme binding; GO:0003824 catalytic activity; GO:0005488 binding; GO:0043167 ion binding; GO:0016209 antioxidant activity; GO:0043169 cation binding; GO:0046872 metal ion binding; GO:0004096 catalase activity; GO:0004601 peroxidase activity; GO:0046906 tetrapyrrole binding; GO:0016491 oxidoreductase ac…	K03781	katE; catalase [EC:1.11.1.6]	osa00380 Tryptophan metabolism - Oryza sativa japonica (Japanese rice) (RefSeq); osa01200 Carbon metabolism - Oryza sativa japonica (Japanese rice) (RefSeq); osa04146 Peroxisome - Oryza sativa japonica (Japanese rice) (RefSeq); osa04016 MAPK signaling pathway - plant - Oryza sativa japonica (Japanese rice) (RefSeq); osa00630 Glyoxylate and dicarboxylate metabolism - Oryza sativa japonica (Japanes…	IPR020835; IPR011614; IPR010582;	Catalase-like domain; Catalase core domain; Catalase immune-responsive domain;
Q0E483	Os02g0131400 protein OS=Oryza sativa subsp. japonica OX=39947 GN=Os02g0131400	1.748	Up	0.020265	Os02g0131400	66.671	5.8995	1.9	1	2	1	cytoplasm	GO:1901575 organic substance catabolic process; GO:0008152 metabolic process; GO:0009251 glucan catabolic process; GO:0005976 polysaccharide metabolic process; GO:0009057 macromolecule catabolic process; GO:0044042 glucan metabolic process; GO:0043170 macromolecule metabolic process; GO:0000272 polysaccharide catabolic process; GO:0044238 primary metabolic process; GO:0005975 carbohydrate metabol…		GO:0008422 beta-glucosidase activity; GO:0015926 glucosidase activity; GO:0004553 hydrolase activity, hydrolyzing O-glycosyl compounds; GO:0016787 hydrolase activity; GO:0003824 catalytic activity; GO:0016798 hydrolase activity, acting on glycosyl bonds;	K01188	E3.2.1.21; beta-glucosidase [EC:3.2.1.21]	osa00460 Cyanoamino acid metabolism - Oryza sativa japonica (Japanese rice) (RefSeq); osa01100 Metabolic pathways - Oryza sativa japonica (Japanese rice) (RefSeq); osa00940 Phenylpropanoid biosynthesis - Oryza sativa japonica (Japanese rice) (RefSeq); osa00500 Starch and sucrose metabolism - Oryza sativa japonica (Japanese rice) (RefSeq); osa01110 Biosynthesis of secondary metabolites - Oryza sat…	IPR001764; IPR002772; IPR017853;	Glycoside hydrolase, family 3, N-terminal; Glycoside hydrolase family 3 C-terminal domain; Glycoside hydrolase superfamily;
Q7XT06	OSJNBb0050O03.16 protein OS=Oryza sativa subsp. japonica OX=39947 GN=OSJNBb0050O03.16	1.745	Up	1.6522e-05	OSJNBb0050O03.16	36.434	16.246	19.4	6	13	2	cytoplasm			GO:0016787 hydrolase activity; GO:0016811 hydrolase activity, acting on carbon-nitrogen (but not peptide) bonds, in linear amides; GO:0003824 catalytic activity; GO:0016810 hydrolase activity, acting on carbon-nitrogen (but not peptide) bonds; GO:0004040 amidase activity;	K01426	E3.5.1.4; amidase [EC:3.5.1.4]	osa00380 Tryptophan metabolism - Oryza sativa japonica (Japanese rice) (RefSeq); osa00360 Phenylalanine metabolism - Oryza sativa japonica (Japanese rice) (RefSeq); osa00330 Arginine and proline metabolism - Oryza sativa japonica (Japanese rice) (RefSeq);	IPR023631;	Amidase signature domain;
A0A0E0HTT0	Glycosyltransferase OS=Oryza nivara OX=4536	1.744	Up	0.011225	---	53.415	18.421	16.7	6	7	4	extracellular	GO:0008152 metabolic process;		GO:0016757 transferase activity, transferring glycosyl groups; GO:0016758 transferase activity, transferring hexosyl groups; GO:0003824 catalytic activity; GO:0016740 transferase activity;
B8AH96	PREDICTED: universal stress protein PHOS32 [Eucalyptus grandis]	1.74	Up	0.00052396	OsI_08621	19.705	13.648	26	4	7	4	cytoplasm	GO:0006950 response to stress; GO:0050896 response to stimulus;						IPR006016; IPR014729;	UspA; Rossmann-like alpha/beta/alpha sandwich fold;
B9F7T1	PREDICTED: pyruvate decarboxylase 2 [Oryza sativa Japonica Group]	1.737	Up	1.55028e-05	OsJ_10464	61.411	41.943	22	9	17	7	cytoplasm			GO:0000287 magnesium ion binding; GO:0019842 vitamin binding; GO:0043167 ion binding; GO:0016829 lyase activity; GO:0048037 cofactor binding; GO:1901681 sulfur compound binding; GO:0030976 thiamine pyrophosphate binding; GO:1901363 heterocyclic compound binding; GO:0097159 organic cyclic compound binding; GO:0003824 catalytic activity; GO:0016830 carbon-carbon lyase activity; GO:0005488 binding; …	K01568	PDC; pyruvate decarboxylase [EC:4.1.1.1]	osa01100 Metabolic pathways - Oryza sativa japonica (Japanese rice) (RefSeq); osa00010 Glycolysis / Gluconeogenesis - Oryza sativa japonica (Japanese rice) (RefSeq); osa01110 Biosynthesis of secondary metabolites - Oryza sativa japonica (Japanese rice) (RefSeq);	IPR012000; IPR029035; IPR029061; IPR011766; IPR012001;	Thiamine pyrophosphate enzyme, central domain; DHS-like NAD/FAD-binding domain; Thiamin diphosphate-binding fold; Thiamine pyrophosphate enzyme, C-terminal TPP-binding; Thiamine pyrophosphate enzyme, N-terminal TPP-binding domain;
Q6YPF2	Os08g0120500 protein OS=Oryza sativa subsp. japonica OX=39947 GN=Os08g0120500	1.736	Up	2.5604e-06	Os08g0120500	78.584	112.41	19.6	11	13	10	chloroplast			GO:0005488 binding;				IPR003891; IPR016024; IPR016021;	Initiation factor eIF-4 gamma, MA3; Armadillo-type fold; MIF4G-like domain;
Q5JK39	Long chain base biosynthesis protein 2d OS=Oryza sativa subsp. japonica OX=39947 GN=Os01g0928800	1.735	Up	0.0061598	Os01g0928800	53.7	10.703	12.9	7	8	7	chloroplast	GO:0006643 membrane lipid metabolic process; GO:0044763 single-organism cellular process; GO:0006807 nitrogen compound metabolic process; GO:0044699 single-organism process; GO:0009058 biosynthetic process; GO:0044255 cellular lipid metabolic process; GO:0044238 primary metabolic process; GO:0044237 cellular metabolic process; GO:0071704 organic substance metabolic process; GO:0008152 metabolic p…	GO:0043229 intracellular organelle; GO:0016020 membrane; GO:0042175 nuclear outer membrane-endoplasmic reticulum membrane network; GO:0005783 endoplasmic reticulum; GO:0044446 intracellular organelle part; GO:0005737 cytoplasm; GO:0031224 intrinsic component of membrane; GO:0012505 endomembrane system; GO:0044424 intracellular part; GO:0005623 cell; GO:0016021 integral component of membrane; GO:0…	GO:0097159 organic cyclic compound binding; GO:1901363 heterocyclic compound binding; GO:0016746 transferase activity, transferring acyl groups; GO:0003824 catalytic activity; GO:0005488 binding; GO:0043167 ion binding; GO:0043168 anion binding; GO:0004758 serine C-palmitoyltransferase activity; GO:0016408 C-acyltransferase activity; GO:0016409 palmitoyltransferase activity; GO:0016454 C-palmitoy…	K00654	SPT; serine palmitoyltransferase [EC:2.3.1.50]	osa01100 Metabolic pathways - Oryza sativa japonica (Japanese rice) (RefSeq); osa00600 Sphingolipid metabolism - Oryza sativa japonica (Japanese rice) (RefSeq);	IPR004839; IPR015424; IPR015421; IPR015422;	Aminotransferase, class I/classII; Pyridoxal phosphate-dependent transferase; Pyridoxal phosphate-dependent transferase, major region, subdomain 1; Pyridoxal phosphate-dependent transferase, major region, subdomain 2;
Q7XTJ3	"Pyruvate dehydrogenase E1 component subunit alpha-3, chloroplastic OS=Oryza sativa subsp. japonica OX=39947 GN=Os04g0119400"	1.732	Up	0.0020969	Os04g0119400	46.144	81.734	24.7	9	16	9	chloroplast	GO:0051188 cofactor biosynthetic process; GO:0006757 ATP generation from ADP; GO:0009116 nucleoside metabolic process; GO:0042278 purine nucleoside metabolic process; GO:0006165 nucleoside diphosphate phosphorylation; GO:0046031 ADP metabolic process; GO:0019362 pyridine nucleotide metabolic process; GO:0006096 glycolytic process; GO:0009167 purine ribonucleoside monophosphate metabolic process; …	GO:0043229 intracellular organelle; GO:0044434 chloroplast part; GO:0009526 plastid envelope; GO:0031967 organelle envelope; GO:0044446 intracellular organelle part; GO:0005737 cytoplasm; GO:0044435 plastid part; GO:0044424 intracellular part; GO:0009532 plastid stroma; GO:0005623 cell; GO:0044422 organelle part; GO:0009941 chloroplast envelope; GO:0009507 chloroplast; GO:0043226 organelle; GO:00…	GO:0004738 pyruvate dehydrogenase activity; GO:0004739 pyruvate dehydrogenase (acetyl-transferring) activity; GO:0003824 catalytic activity; GO:0016624 oxidoreductase activity, acting on the aldehyde or oxo group of donors, disulfide as acceptor; GO:0016491 oxidoreductase activity; GO:0016903 oxidoreductase activity, acting on the aldehyde or oxo group of donors;	K00161	PDHA; pyruvate dehydrogenase E1 component alpha subunit [EC:1.2.4.1]	osa01200 Carbon metabolism - Oryza sativa japonica (Japanese rice) (RefSeq); osa01100 Metabolic pathways - Oryza sativa japonica (Japanese rice) (RefSeq); osa00620 Pyruvate metabolism - Oryza sativa japonica (Japanese rice) (RefSeq); osa00010 Glycolysis / Gluconeogenesis - Oryza sativa japonica (Japanese rice) (RefSeq); osa00020 Citrate cycle (TCA cycle) - Oryza sativa japonica (Japanese rice) (R…	IPR029061; IPR001017;	Thiamin diphosphate-binding fold; Dehydrogenase, E1 component;
A0A0P0XR31	Peroxidase (Fragment) OS=Oryza sativa subsp. japonica OX=39947 GN=Os10g0109300	1.73	Up	0.024216	Os10g0109300	35.497	41.533	21	7	12	7	extracellular	GO:0006950 response to stress; GO:0055114 oxidation-reduction process; GO:0009636 response to toxic substance; GO:0044699 single-organism process; GO:0050896 response to stimulus; GO:0044237 cellular metabolic process; GO:0008152 metabolic process; GO:0042221 response to chemical; GO:1990748 cellular detoxification; GO:0042743 hydrogen peroxide metabolic process; GO:0072593 reactive oxygen specie…	GO:0005576 extracellular region;	GO:0097159 organic cyclic compound binding; GO:1901363 heterocyclic compound binding; GO:0020037 heme binding; GO:0003824 catalytic activity; GO:0005488 binding; GO:0043167 ion binding; GO:0016209 antioxidant activity; GO:0043169 cation binding; GO:0046872 metal ion binding; GO:0004601 peroxidase activity; GO:0046906 tetrapyrrole binding; GO:0016491 oxidoreductase activity; GO:0016684 oxidoreduct…	K00430	E1.11.1.7; peroxidase [EC:1.11.1.7]	osa01100 Metabolic pathways - Oryza sativa japonica (Japanese rice) (RefSeq); osa00940 Phenylpropanoid biosynthesis - Oryza sativa japonica (Japanese rice) (RefSeq); osa01110 Biosynthesis of secondary metabolites - Oryza sativa japonica (Japanese rice) (RefSeq);	IPR033905; IPR002016;	Secretory peroxidase; Haem peroxidase, plant/fungal/bacterial;
A0A0E0GSG5	PREDICTED: beta-glucosidase 8 [Oryza sativa Japonica Group]	1.726	Up	1.51475e-05	---	107.05	22.803	10.8	10	12	6	plasma membrane	GO:0008152 metabolic process; GO:0005975 carbohydrate metabolic process; GO:0044238 primary metabolic process; GO:0071704 organic substance metabolic process;		GO:0004553 hydrolase activity, hydrolyzing O-glycosyl compounds; GO:0016787 hydrolase activity; GO:0003824 catalytic activity; GO:0016798 hydrolase activity, acting on glycosyl bonds;	K05350	bglB; beta-glucosidase [EC:3.2.1.21]	osa00460 Cyanoamino acid metabolism - Oryza sativa japonica (Japanese rice) (RefSeq); osa01100 Metabolic pathways - Oryza sativa japonica (Japanese rice) (RefSeq); osa00940 Phenylpropanoid biosynthesis - Oryza sativa japonica (Japanese rice) (RefSeq); osa00500 Starch and sucrose metabolism - Oryza sativa japonica (Japanese rice) (RefSeq); osa01110 Biosynthesis of secondary metabolites - Oryza sat…	IPR017853; IPR013781;	Glycoside hydrolase superfamily; Glycoside hydrolase, catalytic domain;
A3CJH1	"PREDICTED: pyruvate dehydrogenase E1 component subunit beta-3, chloroplastic [Oryza sativa Japonica Group]"	1.725	Up	1.85e-07	OsJ_36885	41.209	17.484	23.5	8	11	8	mitochondria	GO:0051188 cofactor biosynthetic process; GO:0044699 single-organism process; GO:0009058 biosynthetic process; GO:0044237 cellular metabolic process; GO:0035384 thioester biosynthetic process; GO:0044272 sulfur compound biosynthetic process; GO:0071704 organic substance metabolic process; GO:0006085 acetyl-CoA biosynthetic process; GO:0006090 pyruvate metabolic process; GO:0008152 metabolic proce…		GO:0004738 pyruvate dehydrogenase activity; GO:0004739 pyruvate dehydrogenase (acetyl-transferring) activity; GO:0003824 catalytic activity; GO:0016624 oxidoreductase activity, acting on the aldehyde or oxo group of donors, disulfide as acceptor; GO:0016491 oxidoreductase activity; GO:0016903 oxidoreductase activity, acting on the aldehyde or oxo group of donors;	K00162	PDHB; pyruvate dehydrogenase E1 component beta subunit [EC:1.2.4.1]	osa01200 Carbon metabolism - Oryza sativa japonica (Japanese rice) (RefSeq); osa01100 Metabolic pathways - Oryza sativa japonica (Japanese rice) (RefSeq); osa00620 Pyruvate metabolism - Oryza sativa japonica (Japanese rice) (RefSeq); osa00010 Glycolysis / Gluconeogenesis - Oryza sativa japonica (Japanese rice) (RefSeq); osa00020 Citrate cycle (TCA cycle) - Oryza sativa japonica (Japanese rice) (R…	IPR009014; IPR033248; IPR029061; IPR005475;	Transketolase C-terminal/Pyruvate-ferredoxin oxidoreductase domain II; Transketolase, C-terminal domain; Thiamin diphosphate-binding fold; Transketolase-like, pyrimidine-binding domain;
Q60ER7	Os05g0392700 protein OS=Oryza sativa subsp. japonica OX=39947 GN=Os05g0392700	1.724	Up	0.00149718	Os05g0392700	36.12	4.5401	10	3	3	3	nucleus	GO:0015867 ATP transport; GO:0015865 purine nucleotide transport; GO:0006839 mitochondrial transport; GO:0006862 nucleotide transport; GO:0044699 single-organism process; GO:0071702 organic substance transport; GO:0015868 purine ribonucleotide transport; GO:0051503 adenine nucleotide transport; GO:0015858 nucleoside transport; GO:0051234 establishment of localization; GO:0006810 transport; GO:000…	GO:0016020 membrane; GO:0031090 organelle membrane; GO:0005737 cytoplasm; GO:0031224 intrinsic component of membrane; GO:0044438 microbody part; GO:0044424 intracellular part; GO:0005623 cell; GO:0044422 organelle part; GO:0005778 peroxisomal membrane; GO:0005740 mitochondrial envelope; GO:0031301 integral component of organelle membrane; GO:0044464 cell part; GO:0044425 membrane part; GO:0005622…	GO:0022857 transmembrane transporter activity; GO:0005215 transporter activity;				IPR023395;	Mitochondrial carrier domain;
A2YA91	Sucrose synthase OS=Oryza sativa subsp. indica OX=39946 GN=OsI_22003	1.722	Up	1.82322e-05	OsI_22003	91.624	123.37	33.5	23	47	17	cytoplasm	GO:0044723 single-organism carbohydrate metabolic process; GO:0008152 metabolic process; GO:0005985 sucrose metabolic process; GO:0044262 cellular carbohydrate metabolic process; GO:0044710 single-organism metabolic process; GO:0044763 single-organism cellular process; GO:0044699 single-organism process; GO:0009311 oligosaccharide metabolic process; GO:0005984 disaccharide metabolic process; GO:0…		GO:0016758 transferase activity, transferring hexosyl groups; GO:0003824 catalytic activity; GO:0035251 UDP-glucosyltransferase activity; GO:0008194 UDP-glycosyltransferase activity; GO:0046527 glucosyltransferase activity; GO:0016757 transferase activity, transferring glycosyl groups; GO:0016157 sucrose synthase activity; GO:0016740 transferase activity;	K00695	E2.4.1.13; sucrose synthase [EC:2.4.1.13]	osa01100 Metabolic pathways - Oryza sativa japonica (Japanese rice) (RefSeq); osa00500 Starch and sucrose metabolism - Oryza sativa japonica (Japanese rice) (RefSeq);	IPR000368; IPR001296;	Sucrose synthase; Glycosyl transferase, family 1;
B8AU60	PREDICTED: myosin-10 isoform X2 [Oryza sativa Japonica Group]	1.722	Up	0.00114401	OsI_17386	252.52	12.795	5	10	14	8	nucleus		GO:0031224 intrinsic component of membrane; GO:0016020 membrane; GO:0016021 integral component of membrane; GO:0044425 membrane part;	GO:0097159 organic cyclic compound binding; GO:1901363 heterocyclic compound binding; GO:0016769 transferase activity, transferring nitrogenous groups; GO:0003824 catalytic activity; GO:0005488 binding; GO:0043167 ion binding; GO:0043168 anion binding; GO:0008483 transaminase activity; GO:0016740 transferase activity; GO:0048037 cofactor binding; GO:0030170 pyridoxal phosphate binding;				IPR015424; IPR015422; IPR015421;	Pyridoxal phosphate-dependent transferase; Pyridoxal phosphate-dependent transferase, major region, subdomain 2; Pyridoxal phosphate-dependent transferase, major region, subdomain 1;
Q6Z725	Os02g0122800 protein OS=Oryza sativa subsp. japonica OX=39947 GN=P0575F10.6-1	1.722	Up	0.0030032	P0575F10.6-1	32.537	30.596	13.3	3	5	3	nucleus			GO:0097159 organic cyclic compound binding; GO:1901363 heterocyclic compound binding; GO:1901265 nucleoside phosphate binding; GO:0005488 binding; GO:0003676 nucleic acid binding; GO:0000166 nucleotide binding; GO:0036094 small molecule binding;	K12893	SFRS4_5_6; splicing factor, arginine/serine-rich 4/5/6	osa03040 Spliceosome - Oryza sativa japonica (Japanese rice) (RefSeq);	IPR000504; IPR012677;	RNA recognition motif domain; Nucleotide-binding alpha-beta plait domain;
A2XRT6	PREDICTED: cysteine proteinase 1 [Oryza sativa Japonica Group]	1.721	Up	0.031017	OsI_15336	37.462	3.398	7.2	3	3	3	extracellular	GO:0006508 proteolysis; GO:0008152 metabolic process; GO:0043170 macromolecule metabolic process; GO:0019538 protein metabolic process; GO:0044238 primary metabolic process; GO:0071704 organic substance metabolic process;		GO:0070011 peptidase activity, acting on L-amino acid peptides; GO:0008234 cysteine-type peptidase activity; GO:0008233 peptidase activity; GO:0016787 hydrolase activity; GO:0003824 catalytic activity;	K01373			IPR000668;	Peptidase C1A, papain C-terminal;
Q7XQF8	OSJNBa0081L15.5 protein OS=Oryza sativa subsp. japonica OX=39947 GN=Os04g0483500	1.721	Up	0.00029546	Os04g0483500	34.708	17.462	18.9	6	9	6	chloroplast				K10251	HSD17B12; 17beta-estradiol 17-dehydrogenase / very-long-chain 3-oxoacyl-CoA reductase [EC:1.1.1.62 1.1.1.330]	osa01100 Metabolic pathways - Oryza sativa japonica (Japanese rice) (RefSeq); osa01212 Fatty acid metabolism - Oryza sativa japonica (Japanese rice) (RefSeq); osa01110 Biosynthesis of secondary metabolites - Oryza sativa japonica (Japanese rice) (RefSeq); osa01040 Biosynthesis of unsaturated fatty acids - Oryza sativa japonica (Japanese rice) (RefSeq); osa00062 Fatty acid elongation - Oryza sativ…	IPR016040;	NAD(P)-binding domain;
Q8W315	"Dynamin-related protein 1C, putative, expressed OS=Oryza sativa subsp. japonica OX=39947 GN=Os03g0713100"	1.721	Up	1.0471e-06	Os03g0713100	68.03	62.564	18.8	9	11	7	cytoplasm	GO:0032502 developmental process; GO:0016043 cellular component organization; GO:0044707 single-multicellular organism process; GO:0021700 developmental maturation; GO:0009555 pollen development; GO:0010152 pollen maturation; GO:0048285 organelle fission; GO:0044699 single-organism process; GO:0048229 gametophyte development; GO:0032501 multicellular organismal process; GO:0000266 mitochondrial f…	GO:0016020 membrane; GO:0005938 cell cortex; GO:0071944 cell periphery; GO:0030054 cell junction; GO:0099568 cytoplasmic region; GO:0005737 cytoplasm; GO:0044424 intracellular part; GO:0005623 cell; GO:0005911 cell-cell junction; GO:0055044 symplast; GO:0005886 plasma membrane; GO:0009506 plasmodesma; GO:0009504 cell plate; GO:0005622 intracellular; GO:0044464 cell part; GO:0044444 cytoplasmic pa…	GO:1901265 nucleoside phosphate binding; GO:0016817 hydrolase activity, acting on acid anhydrides; GO:0005515 protein binding; GO:0016787 hydrolase activity; GO:1901363 heterocyclic compound binding; GO:0097159 organic cyclic compound binding; GO:0008092 cytoskeletal protein binding; GO:0016462 pyrophosphatase activity; GO:0032553 ribonucleotide binding; GO:0003824 catalytic activity; GO:0005488 …				IPR030381; IPR003130; IPR027417; IPR001401; IPR020850; IPR000375;	Dynamin-type guanine nucleotide-binding (G) domain; Dynamin GTPase effector; P-loop containing nucleoside triphosphate hydrolase; Dynamin, GTPase domain; GTPase effector domain; Dynamin central domain;
Q0JAK9	OSJNBa0009P12.17 protein OS=Oryza sativa subsp. japonica OX=39947 GN=Os04g0592400	1.72	Up	4.4732e-05	Os04g0592400	83.911	39.056	17.7	11	11	11	nucleus	GO:0000003 reproduction; GO:0016043 cellular component organization; GO:1903046 meiotic cell cycle process; GO:0006725 cellular aromatic compound metabolic process; GO:0022414 reproductive process; GO:0006259 DNA metabolic process; GO:0048285 organelle fission; GO:0044699 single-organism process; GO:0007131 reciprocal meiotic recombination; GO:0044237 cellular metabolic process; GO:0071704 organi…	GO:0043229 intracellular organelle; GO:0043232 intracellular non-membrane-bounded organelle; GO:0044446 intracellular organelle part; GO:0031981 nuclear lumen; GO:0044424 intracellular part; GO:0005623 cell; GO:0044422 organelle part; GO:0099086 synaptonemal structure; GO:0044427 chromosomal part; GO:0043228 non-membrane-bounded organelle; GO:0000793 condensed chromosome; GO:0031974 membrane-encl…
Q84VF0	Latex-abundant protein-like protein OS=Oryza sativa subsp. japonica OX=39947 GN=Os05g0496500	1.72	Up	0.00143927	Os05g0496500	46.019	14.941	15.2	6	7	5	nucleus							IPR029030;	Caspase-like domain;
Q8RU48	"Cell elongation protein DIMINUTO, putative, expressed OS=Oryza sativa subsp. japonica OX=39947 GN=OSJNBb0058B20.18"	1.718	Up	4.2604e-05	OSJNBb0058B20.18	64.932	26.325	15.2	8	8	8	cytoplasm	GO:0008152 metabolic process; GO:0055114 oxidation-reduction process; GO:0044710 single-organism metabolic process; GO:0008202 steroid metabolic process; GO:1901360 organic cyclic compound metabolic process; GO:0044699 single-organism process; GO:0044238 primary metabolic process; GO:0006629 lipid metabolic process; GO:0071704 organic substance metabolic process;	GO:0031224 intrinsic component of membrane; GO:0016020 membrane; GO:0016021 integral component of membrane; GO:0044425 membrane part;	GO:0097159 organic cyclic compound binding; GO:1901363 heterocyclic compound binding; GO:0016614 oxidoreductase activity, acting on CH-OH group of donors; GO:1901265 nucleoside phosphate binding; GO:0050660 flavin adenine dinucleotide binding; GO:0003824 catalytic activity; GO:0005488 binding; GO:0043167 ion binding; GO:0043168 anion binding; GO:0000166 nucleotide binding; GO:0048037 cofactor bin…	K09828			IPR016166; IPR016169; IPR006094;	FAD-binding, type 2; CO dehydrogenase flavoprotein-like, FAD-binding, subdomain 2; FAD linked oxidase, N-terminal;
Q10J94	Cysteine proteinase inhibitor 8 OS=Oryza sativa subsp. japonica OX=39947 GN=Os03g0429000	1.714	Up	0.0056585	Os03g0429000	12.878	24.958	12.2	1	4	1	chloroplast	GO:0050794 regulation of cellular process; GO:0010951 negative regulation of endopeptidase activity; GO:0060255 regulation of macromolecule metabolic process; GO:0048523 negative regulation of cellular process; GO:0048519 negative regulation of biological process; GO:0031324 negative regulation of cellular metabolic process; GO:0050896 response to stimulus; GO:0051346 negative regulation of hydro…	GO:0005576 extracellular region;	GO:0061135 endopeptidase regulator activity; GO:0004857 enzyme inhibitor activity; GO:0098772 molecular function regulator; GO:0030234 enzyme regulator activity; GO:0004866 endopeptidase inhibitor activity; GO:0004869 cysteine-type endopeptidase inhibitor activity; GO:0030414 peptidase inhibitor activity; GO:0061134 peptidase regulator activity;				IPR000010;	Cystatin domain;
Q8S1G9	Os01g0796400 protein OS=Oryza sativa subsp. japonica OX=39947 GN=P0699H05.27-1	1.712	Up	0.0089754	P0699H05.27-1	32.432	8.5272	8.9	2	4	2	nucleus	GO:0055114 oxidation-reduction process; GO:0044281 small molecule metabolic process; GO:0044763 single-organism cellular process; GO:0044699 single-organism process; GO:0044255 cellular lipid metabolic process; GO:0006631 fatty acid metabolic process; GO:0044238 primary metabolic process; GO:0044237 cellular metabolic process; GO:0071704 organic substance metabolic process; GO:0008152 metabolic p…	GO:0043226 organelle; GO:0043231 intracellular membrane-bounded organelle; GO:0043229 intracellular organelle; GO:0044464 cell part; GO:0005622 intracellular; GO:0005777 peroxisome; GO:0042579 microbody; GO:0005737 cytoplasm; GO:0044424 intracellular part; GO:0005623 cell; GO:0043227 membrane-bounded organelle; GO:0044444 cytoplasmic part;	GO:1901265 nucleoside phosphate binding; GO:0043167 ion binding; GO:0070403 NAD+ binding; GO:0000166 nucleotide binding; GO:0048037 cofactor binding; GO:0016491 oxidoreductase activity; GO:1901363 heterocyclic compound binding; GO:0097159 organic cyclic compound binding; GO:0016614 oxidoreductase activity, acting on CH-OH group of donors; GO:0016616 oxidoreductase activity, acting on the CH-OH gr…	K00074	paaH; 3-hydroxybutyryl-CoA dehydrogenase [EC:1.1.1.157]	osa00650 Butanoate metabolism - Oryza sativa japonica (Japanese rice) (RefSeq); osa01100 Metabolic pathways - Oryza sativa japonica (Japanese rice) (RefSeq); osa00360 Phenylalanine metabolism - Oryza sativa japonica (Japanese rice) (RefSeq);	IPR008927; IPR013328; IPR016040; IPR006176; IPR006108;	6-phosphogluconate dehydrogenase C-terminal domain-like; 6-phosphogluconate dehydrogenase, domain 2; NAD(P)-binding domain; 3-hydroxyacyl-CoA dehydrogenase, NAD binding; 3-hydroxyacyl-CoA dehydrogenase, C-terminal;
Q5ZAZ1	Os01g0777000 protein OS=Oryza sativa subsp. japonica OX=39947 GN=Os01g0777000	1.711	Up	1.68407e-05	Os01g0777000	113.37	40.577	9.2	7	9	7	cytoplasm	GO:0006810 transport; GO:0048193 Golgi vesicle transport; GO:0051179 localization; GO:0006891 intra-Golgi vesicle-mediated transport; GO:0051234 establishment of localization; GO:0016192 vesicle-mediated transport;	GO:0043229 intracellular organelle; GO:0005737 cytoplasm; GO:0044446 intracellular organelle part; GO:0012505 endomembrane system; GO:0032991 macromolecular complex; GO:0044424 intracellular part; GO:0005623 cell; GO:0044422 organelle part; GO:0043231 intracellular membrane-bounded organelle; GO:0043226 organelle; GO:0044464 cell part; GO:0005622 intracellular; GO:0044431 Golgi apparatus part; GO…		K20288
A2X854	PREDICTED: dehydrin COR410 [Oryza sativa Japonica Group]	1.71	Up	0.0172407	OsI_08410	31.061	13.394	19.5	7	7	7	nucleus	GO:0001101 response to acid chemical; GO:0042221 response to chemical; GO:0006950 response to stress; GO:0009415 response to water; GO:0009628 response to abiotic stimulus; GO:1901700 response to oxygen-containing compound; GO:0010035 response to inorganic substance; GO:0050896 response to stimulus;
V5K461	Actin-1 OS=Oryza sativa subsp. japonica OX=39947	1.71	Up	0.00047833	---	41.812	148.65	39	12	58	2	cytoskeleton			GO:0005524 ATP binding; GO:1901265 nucleoside phosphate binding; GO:0001882 nucleoside binding; GO:0043167 ion binding; GO:0000166 nucleotide binding; GO:0097159 organic cyclic compound binding; GO:1901363 heterocyclic compound binding; GO:0032549 ribonucleoside binding; GO:0097367 carbohydrate derivative binding; GO:0032553 ribonucleotide binding; GO:0005488 binding; GO:0032550 purine ribonucleo…	K05692
A0A0E0FT52	"PREDICTED: probable alpha,alpha-trehalose-phosphate synthase [UDP-forming] 7 [Oryza sativa Japonica Group]"	1.706	Up	0.00051723	---	101.9	15.274	5.9	4	5	3	chloroplast	GO:0016051 carbohydrate biosynthetic process; GO:0044711 single-organism biosynthetic process; GO:0044763 single-organism cellular process; GO:0044699 single-organism process; GO:0009058 biosynthetic process; GO:0005984 disaccharide metabolic process; GO:0005975 carbohydrate metabolic process; GO:0009312 oligosaccharide biosynthetic process; GO:0044238 primary metabolic process; GO:0044237 cellul…		GO:0003824 catalytic activity;	K16055	TPS; trehalose 6-phosphate synthase/phosphatase [EC:2.4.1.15 3.1.3.12]	osa01100 Metabolic pathways - Oryza sativa japonica (Japanese rice) (RefSeq); osa00500 Starch and sucrose metabolism - Oryza sativa japonica (Japanese rice) (RefSeq);	IPR001830; IPR023214;	Glycosyl transferase, family 20; HAD-like domain;
Q6ZBX9	Os08g0562600 protein OS=Oryza sativa subsp. japonica OX=39947 GN=Os08g0562600	1.702	Up	2.0745e-07	Os08g0562600	30.344	84.784	39.9	9	18	8	chloroplast		GO:0031224 intrinsic component of membrane; GO:0016020 membrane; GO:0016021 integral component of membrane; GO:0044425 membrane part;	GO:0005515 protein binding; GO:0005488 binding;				IPR000008;	C2 domain;
A0A0P0XPG5	Os09g0498500 protein OS=Oryza sativa subsp. japonica OX=39947 GN=Os09g0498500	1.698	Up	0.00117973	Os09g0498500	43.977	24.996	13.2	5	8	4	chloroplast	GO:0044699 single-organism process; GO:0008152 metabolic process; GO:0055114 oxidation-reduction process; GO:0044710 single-organism metabolic process;		GO:0003824 catalytic activity; GO:0016491 oxidoreductase activity;	K00306	PIPOX; sarcosine oxidase / L-pipecolate oxidase [EC:1.5.3.1 1.5.3.7]	osa01100 Metabolic pathways - Oryza sativa japonica (Japanese rice) (RefSeq); osa00310 Lysine degradation - Oryza sativa japonica (Japanese rice) (RefSeq); osa00260 Glycine, serine and threonine metabolism - Oryza sativa japonica (Japanese rice) (RefSeq); osa04146 Peroxisome - Oryza sativa japonica (Japanese rice) (RefSeq);	IPR006076; IPR023753;	FAD dependent oxidoreductase; FAD/NAD(P)-binding domain;
I0J1B9	Tryptophan synthase (Fragment) OS=Oryza nivara OX=4536 GN=orp1	1.698	Up	2.80254e-12	orp1	49.806	86.652	23.9	12	18	12	chloroplast	GO:0006725 cellular aromatic compound metabolic process; GO:0016053 organic acid biosynthetic process; GO:0000162 tryptophan biosynthetic process; GO:0044699 single-organism process; GO:0009058 biosynthetic process; GO:0042435 indole-containing compound biosynthetic process; GO:1901566 organonitrogen compound biosynthetic process; GO:0044237 cellular metabolic process; GO:0006576 cellular biogeni…		GO:0016829 lyase activity; GO:0016836 hydro-lyase activity; GO:0004834 tryptophan synthase activity; GO:0003824 catalytic activity; GO:0016835 carbon-oxygen lyase activity;	K01696	trpB; tryptophan synthase beta chain [EC:4.2.1.20]	osa01230 Biosynthesis of amino acids - Oryza sativa japonica (Japanese rice) (RefSeq); osa01100 Metabolic pathways - Oryza sativa japonica (Japanese rice) (RefSeq); osa00260 Glycine, serine and threonine metabolism - Oryza sativa japonica (Japanese rice) (RefSeq); osa01110 Biosynthesis of secondary metabolites - Oryza sativa japonica (Japanese rice) (RefSeq); osa00400 Phenylalanine, tyrosine and …	IPR001926;	Tryptophan synthase beta subunit-like PLP-dependent enzyme;
Q10GX5	Uncharacterized protein OS=Oryza sativa subsp. japonica OX=39947 GN=LOC_Os03g41380	1.696	Up	0.024698	LOC_Os03g41380	30.773	1.9633	2.4	1	2	1	nucleus
Q5Z7J2	Peroxidase OS=Oryza sativa subsp. japonica OX=39947 GN=Os06g0547400	1.696	Up	0.0027034	Os06g0547400	34.063	75.244	28.4	6	13	6	chloroplast	GO:0006950 response to stress; GO:0055114 oxidation-reduction process; GO:0009636 response to toxic substance; GO:0044699 single-organism process; GO:0050896 response to stimulus; GO:0044237 cellular metabolic process; GO:0008152 metabolic process; GO:0042221 response to chemical; GO:1990748 cellular detoxification; GO:0042743 hydrogen peroxide metabolic process; GO:0072593 reactive oxygen specie…	GO:0005576 extracellular region;	GO:0097159 organic cyclic compound binding; GO:1901363 heterocyclic compound binding; GO:0020037 heme binding; GO:0003824 catalytic activity; GO:0005488 binding; GO:0043167 ion binding; GO:0016209 antioxidant activity; GO:0043169 cation binding; GO:0046872 metal ion binding; GO:0004601 peroxidase activity; GO:0046906 tetrapyrrole binding; GO:0016491 oxidoreductase activity; GO:0016684 oxidoreduct…	K00430	E1.11.1.7; peroxidase [EC:1.11.1.7]	osa01100 Metabolic pathways - Oryza sativa japonica (Japanese rice) (RefSeq); osa00940 Phenylpropanoid biosynthesis - Oryza sativa japonica (Japanese rice) (RefSeq); osa01110 Biosynthesis of secondary metabolites - Oryza sativa japonica (Japanese rice) (RefSeq);	IPR033905; IPR002016;	Secretory peroxidase; Haem peroxidase, plant/fungal/bacterial;
A2Z0L8	"PREDICTED: enolase 1, chloroplastic [Oryza sativa Japonica Group]"	1.693	Up	0.0092552	OsI_31140	50.75	70.358	20	8	15	7	chloroplast	GO:0006757 ATP generation from ADP; GO:0009116 nucleoside metabolic process; GO:0042278 purine nucleoside metabolic process; GO:0006165 nucleoside diphosphate phosphorylation; GO:0046031 ADP metabolic process; GO:0019362 pyridine nucleotide metabolic process; GO:0006096 glycolytic process; GO:0009167 purine ribonucleoside monophosphate metabolic process; GO:0009117 nucleotide metabolic process; G…	GO:1902494 catalytic complex; GO:0044464 cell part; GO:0005622 intracellular; GO:0005737 cytoplasm; GO:0032991 macromolecular complex; GO:0044424 intracellular part; GO:0044445 cytosolic part; GO:0005623 cell; GO:0005829 cytosol; GO:0000015 phosphopyruvate hydratase complex; GO:0044444 cytoplasmic part;	GO:0000287 magnesium ion binding; GO:0004634 phosphopyruvate hydratase activity; GO:0003824 catalytic activity; GO:0005488 binding; GO:0043167 ion binding; GO:0046872 metal ion binding; GO:0043169 cation binding; GO:0016829 lyase activity; GO:0016836 hydro-lyase activity; GO:0016835 carbon-oxygen lyase activity;	K01689	ENO; enolase [EC:4.2.1.11]	osa01230 Biosynthesis of amino acids - Oryza sativa japonica (Japanese rice) (RefSeq); osa01200 Carbon metabolism - Oryza sativa japonica (Japanese rice) (RefSeq); osa01100 Metabolic pathways - Oryza sativa japonica (Japanese rice) (RefSeq); osa00010 Glycolysis / Gluconeogenesis - Oryza sativa japonica (Japanese rice) (RefSeq); osa01110 Biosynthesis of secondary metabolites - Oryza sativa japonic…	IPR029065; IPR029017; IPR020810; IPR020811;	Enolase C-terminal domain-like; Enolase N-terminal domain-like; Enolase, C-terminal TIM barrel domain; Enolase, N-terminal;
Q9XGU8	Isocitrate dehydrogenase [NADP] OS=Oryza sativa OX=4530	1.693	Up	3.8044e-06	---	46.042	92.396	39.1	15	33	6	cytoplasm	GO:0072350 tricarboxylic acid metabolic process; GO:0055114 oxidation-reduction process; GO:0044281 small molecule metabolic process; GO:0044763 single-organism cellular process; GO:0006099 tricarboxylic acid cycle; GO:0044699 single-organism process; GO:0006102 isocitrate metabolic process; GO:0044238 primary metabolic process; GO:0045333 cellular respiration; GO:0044237 cellular metabolic proce…		GO:0000287 magnesium ion binding; GO:1901265 nucleoside phosphate binding; GO:0043167 ion binding; GO:0004448 isocitrate dehydrogenase activity; GO:0000166 nucleotide binding; GO:0048037 cofactor binding; GO:0016491 oxidoreductase activity; GO:0016614 oxidoreductase activity, acting on CH-OH group of donors; GO:1901363 heterocyclic compound binding; GO:0097159 organic cyclic compound binding; GO:…	K00031	IDH1; isocitrate dehydrogenase [EC:1.1.1.42]	osa01230 Biosynthesis of amino acids - Oryza sativa japonica (Japanese rice) (RefSeq); osa01210 2-Oxocarboxylic acid metabolism - Oryza sativa japonica (Japanese rice) (RefSeq); osa04146 Peroxisome - Oryza sativa japonica (Japanese rice) (RefSeq); osa00020 Citrate cycle (TCA cycle) - Oryza sativa japonica (Japanese rice) (RefSeq); osa00480 Glutathione metabolism - Oryza sativa japonica (Japanese …	IPR024084;	Isopropylmalate dehydrogenase-like domain;
A2XUF3	PREDICTED: MLP-like protein 423 [Oryza sativa Japonica Group]	1.691	Up	2.3718e-05	OsI_16233	17.28	42.867	69.4	12	19	12	cytoplasm	GO:0006952 defense response; GO:0050896 response to stimulus; GO:0006950 response to stress; GO:0009607 response to biotic stimulus;						IPR023393; IPR000916;	START-like domain; Bet v I/Major latex protein;
Q10E49	Phytanoyl-CoA dioxygenase 1 OS=Oryza sativa subsp. japonica OX=39947 GN=Os03g0708100	1.69	Up	6.3621e-08	Os03g0708100	31.699	11.11	21	5	11	5	nucleus	GO:0055114 oxidation-reduction process; GO:0044281 small molecule metabolic process; GO:0044763 single-organism cellular process; GO:0044699 single-organism process; GO:0044255 cellular lipid metabolic process; GO:0006631 fatty acid metabolic process; GO:0044238 primary metabolic process; GO:0044237 cellular metabolic process; GO:0071704 organic substance metabolic process; GO:0008152 metabolic p…		GO:0019842 vitamin binding; GO:0048244 phytanoyl-CoA dioxygenase activity; GO:0031418 L-ascorbic acid binding; GO:0043167 ion binding; GO:0043177 organic acid binding; GO:0016705 oxidoreductase activity, acting on paired donors, with incorporation or reduction of molecular oxygen; GO:0048029 monosaccharide binding; GO:0016706 oxidoreductase activity, acting on paired donors, with incorporation or…	K00477	PHYH; phytanoyl-CoA hydroxylase [EC:1.14.11.18]	osa04146 Peroxisome - Oryza sativa japonica (Japanese rice) (RefSeq);
Q6I615	Os05g0556000 protein OS=Oryza sativa subsp. japonica OX=39947 GN=Os05g0556000	1.69	Up	0.024781	Os05g0556000	45.259	14.14	13.1	3	3	3	chloroplast	GO:0044699 single-organism process; GO:0008152 metabolic process; GO:0055114 oxidation-reduction process; GO:0044710 single-organism metabolic process;		GO:0046872 metal ion binding; GO:0043169 cation binding; GO:0003824 catalytic activity; GO:0005488 binding; GO:0016491 oxidoreductase activity; GO:0043167 ion binding;				IPR027443; IPR005123; IPR026992;	Isopenicillin N synthase-like; Oxoglutarate/iron-dependent dioxygenase; Non-haem dioxygenase N-terminal domain;
B9FAF1	Hop-interacting protein THI002 [Medicago truncatula]	1.688	Up	0.002544	OsJ_09153	50.582	29.111	7.2	3	5	3	mitochondria	GO:0016043 cellular component organization; GO:0046907 intracellular transport; GO:0072594 establishment of protein localization to organelle; GO:0007006 mitochondrial membrane organization; GO:0017038 protein import; GO:0006839 mitochondrial transport; GO:0044699 single-organism process; GO:0015031 protein transport; GO:0051234 establishment of localization; GO:0006605 protein targeting; GO:0045…	GO:0016020 membrane; GO:0019867 outer membrane; GO:0031090 organelle membrane; GO:0098796 membrane protein complex; GO:0005737 cytoplasm; GO:0032991 macromolecular complex; GO:0098798 mitochondrial protein complex; GO:0044424 intracellular part; GO:0044455 mitochondrial membrane part; GO:0005623 cell; GO:0044422 organelle part; GO:0005740 mitochondrial envelope; GO:0044425 membrane part; GO:00444…	GO:0005515 protein binding; GO:0005488 binding;				IPR011990; IPR011993;	Tetratricopeptide-like helical domain; PH domain-like;
Q2QZH3	Os11g0687100 protein OS=Oryza sativa subsp. japonica OX=39947 GN=Os11g0687100	1.687	Up	0.02366	Os11g0687100	67.709	5.7079	8.5	5	8	1	chloroplast							IPR032838; IPR002035;	VWA-Hint protein, Vwaint domain; von Willebrand factor, type A;
Q0D673	Probable protein phosphatase 2C 62 OS=Oryza sativa subsp. japonica OX=39947 GN=Os07g0507000	1.685	Up	2.416e-05	Os07g0507000	31.74	35.099	34.1	9	14	9	cytoplasm	GO:0044267 cellular protein metabolic process; GO:0044238 primary metabolic process; GO:0006470 protein dephosphorylation; GO:0016311 dephosphorylation; GO:0044237 cellular metabolic process; GO:0006796 phosphate-containing compound metabolic process; GO:0071704 organic substance metabolic process; GO:0008152 metabolic process; GO:0006793 phosphorus metabolic process; GO:0044260 cellular macromol…		GO:0042578 phosphoric ester hydrolase activity; GO:0003824 catalytic activity; GO:0004722 protein serine/threonine phosphatase activity; GO:0016791 phosphatase activity; GO:0005488 binding; GO:0016788 hydrolase activity, acting on ester bonds; GO:0043167 ion binding; GO:0043169 cation binding; GO:0046872 metal ion binding; GO:0016787 hydrolase activity; GO:0004721 phosphoprotein phosphatase activ…	K17506			IPR001932;	PPM-type phosphatase domain;
B9FRS2	PREDICTED: probable galactinol--sucrose galactosyltransferase 6 [Oryza sativa Japonica Group]	1.683	Up	0.000101713	OsJ_20295	82.29	47.512	15.8	10	12	10	chloroplast			GO:0003824 catalytic activity;	K06617	E2.4.1.82; raffinose synthase [EC:2.4.1.82]	osa00052 Galactose metabolism - Oryza sativa japonica (Japanese rice) (RefSeq);	IPR013785; IPR017853;	Aldolase-type TIM barrel; Glycoside hydrolase superfamily;
A0A0P0VKW2	Os02g0570900 protein OS=Oryza sativa subsp. japonica OX=39947 GN=Os02g0570900	1.682	Up	0.032602	Os02g0570900	36.43	1.9292	4	1	2	1	extracellular	GO:0008152 metabolic process;		GO:0016829 lyase activity; GO:0016838 carbon-oxygen lyase activity, acting on phosphates; GO:0003824 catalytic activity; GO:0010333 terpene synthase activity; GO:0016835 carbon-oxygen lyase activity;	K04120	E5.5.1.13; ent-copalyl diphosphate synthase [EC:5.5.1.13]	osa01100 Metabolic pathways - Oryza sativa japonica (Japanese rice) (RefSeq); osa01110 Biosynthesis of secondary metabolites - Oryza sativa japonica (Japanese rice) (RefSeq); osa00904 Diterpenoid biosynthesis - Oryza sativa japonica (Japanese rice) (RefSeq);	IPR008930; IPR001906;	Terpenoid cyclases/protein prenyltransferase alpha-alpha toroid; Terpene synthase, N-terminal domain;
Q8GVF5	Eukaryotic translation initiation factor 6 OS=Oryza sativa subsp. japonica OX=39947 GN=OJ1340_C08.131	1.681	Up	0.02528	OJ1340_C08.131	26.388	28.591	18.8	4	7	4	cytoplasm	GO:0050658 RNA transport; GO:0044085 cellular component biogenesis; GO:0001101 response to acid chemical; GO:0022613 ribonucleoprotein complex biogenesis; GO:0006518 peptide metabolic process; GO:0022618 ribonucleoprotein complex assembly; GO:0022414 reproductive process; GO:0033753 establishment of ribosome localization; GO:0044699 single-organism process; GO:0009058 biosynthetic process; GO:005…	GO:0043229 intracellular organelle; GO:0043232 intracellular non-membrane-bounded organelle; GO:0044446 intracellular organelle part; GO:0005737 cytoplasm; GO:0032991 macromolecular complex; GO:0031981 nuclear lumen; GO:0044424 intracellular part; GO:0005730 nucleolus; GO:0005829 cytosol; GO:0005623 cell; GO:0044422 organelle part; GO:0030684 preribosome; GO:0043228 non-membrane-bounded organelle…	GO:0043022 ribosome binding; GO:0097159 organic cyclic compound binding; GO:1901363 heterocyclic compound binding; GO:0003723 RNA binding; GO:0008135 translation factor activity, RNA binding; GO:0005488 binding; GO:0044877 macromolecular complex binding; GO:0003676 nucleic acid binding; GO:0003743 translation initiation factor activity; GO:0043023 ribosomal large subunit binding; GO:0043021 ribon…	K03264	EIF6; translation initiation factor 6	osa03008 Ribosome biogenesis in eukaryotes - Oryza sativa japonica (Japanese rice) (RefSeq);
Q6K3Z3	Os09g0252100 protein OS=Oryza sativa subsp. japonica OX=39947 GN=Os09g0252100	1.674	Up	0.00039502	Os09g0252100	41.024	27.86	27.2	6	9	6	chloroplast	GO:0034440 lipid oxidation; GO:0044699 single-organism process; GO:0044255 cellular lipid metabolic process; GO:0044237 cellular metabolic process; GO:0071704 organic substance metabolic process; GO:0008152 metabolic process; GO:0030258 lipid modification; GO:0044248 cellular catabolic process; GO:0032787 monocarboxylic acid metabolic process; GO:0009987 cellular process; GO:0006629 lipid metabol…	GO:0044464 cell part; GO:0005622 intracellular; GO:0005737 cytoplasm; GO:0044424 intracellular part; GO:0005829 cytosol; GO:0005623 cell; GO:0044444 cytoplasmic part;	GO:0016746 transferase activity, transferring acyl groups; GO:0003824 catalytic activity; GO:0003988 acetyl-CoA C-acyltransferase activity; GO:0016408 C-acyltransferase activity; GO:0003985 acetyl-CoA C-acetyltransferase activity; GO:0016740 transferase activity; GO:0016747 transferase activity, transferring acyl groups other than amino-acyl groups; GO:0016407 acetyltransferase activity; GO:00164…	K00626	E2.3.1.9; acetyl-CoA C-acetyltransferase [EC:2.3.1.9]	osa00650 Butanoate metabolism - Oryza sativa japonica (Japanese rice) (RefSeq); osa00380 Tryptophan metabolism - Oryza sativa japonica (Japanese rice) (RefSeq); osa00310 Lysine degradation - Oryza sativa japonica (Japanese rice) (RefSeq); osa00071 Fatty acid degradation - Oryza sativa japonica (Japanese rice) (RefSeq); osa00620 Pyruvate metabolism - Oryza sativa japonica (Japanese rice) (RefSeq);…	IPR016039; IPR020616; IPR020617;	Thiolase-like; Thiolase, N-terminal; Thiolase, C-terminal;
Q2QNJ0	Expressed protein OS=Oryza sativa subsp. japonica OX=39947 GN=Os12g0563600	1.673	Up	0.00150347	Os12g0563600	21.976	26.491	34.5	6	11	6	cytoplasm
Q8H811	"Leucine Rich Repeat family protein, expressed OS=Oryza sativa subsp. japonica OX=39947 GN=OJ1743A09.16"	1.673	Up	0.00039968	OJ1743A09.16	70.751	39.422	10.1	6	8	6	chloroplast	GO:0016310 phosphorylation; GO:0044267 cellular protein metabolic process; GO:0044238 primary metabolic process; GO:0044237 cellular metabolic process; GO:0006796 phosphate-containing compound metabolic process; GO:0071704 organic substance metabolic process; GO:0008152 metabolic process; GO:0006468 protein phosphorylation; GO:0006793 phosphorus metabolic process; GO:0044260 cellular macromolecul…	GO:0031224 intrinsic component of membrane; GO:0016020 membrane; GO:0016021 integral component of membrane; GO:0044425 membrane part;	GO:0005524 ATP binding; GO:1901265 nucleoside phosphate binding; GO:0016773 phosphotransferase activity, alcohol group as acceptor; GO:0001882 nucleoside binding; GO:0043167 ion binding; GO:0004672 protein kinase activity; GO:0000166 nucleotide binding; GO:0097159 organic cyclic compound binding; GO:1901363 heterocyclic compound binding; GO:0032549 ribonucleoside binding; GO:0097367 carbohydrate …				IPR000719; IPR013210; IPR032675; IPR011009;	Protein kinase domain; Leucine-rich repeat-containing N-terminal, plant-type; Leucine-rich repeat domain, L domain-like; Protein kinase-like domain;
Q25A09	H0811D08.16 protein OS=Oryza sativa OX=4530 GN=H0821G03.7	1.67	Up	9.5761e-10	H0821G03.7	57.121	40.597	14.9	8	17	8	cytoplasm	GO:0016310 phosphorylation; GO:0008152 metabolic process; GO:0006793 phosphorus metabolic process; GO:0052646 alditol phosphate metabolic process; GO:0019637 organophosphate metabolic process; GO:1901135 carbohydrate derivative metabolic process; GO:0006072 glycerol-3-phosphate metabolic process; GO:0005975 carbohydrate metabolic process; GO:0044238 primary metabolic process; GO:0009987 cellular …		GO:0004370 glycerol kinase activity; GO:0016301 kinase activity; GO:0016773 phosphotransferase activity, alcohol group as acceptor; GO:0003824 catalytic activity; GO:0016740 transferase activity; GO:0016772 transferase activity, transferring phosphorus-containing groups;	K00864	glpK; glycerol kinase [EC:2.7.1.30]	osa04626 Plant-pathogen interaction - Oryza sativa japonica (Japanese rice) (RefSeq); osa00561 Glycerolipid metabolism - Oryza sativa japonica (Japanese rice) (RefSeq); osa01100 Metabolic pathways - Oryza sativa japonica (Japanese rice) (RefSeq);	IPR018484; IPR018485;	Carbohydrate kinase, FGGY, N-terminal; Carbohydrate kinase, FGGY, C-terminal;
A0A0E0FY84	PREDICTED: transaldolase [Oryza sativa Japonica Group]	1.668	Up	3.9968e-15	---	41.208	141.06	45.4	18	39	18	cytoplasm	GO:0006739 NADP metabolic process; GO:0019362 pyridine nucleotide metabolic process; GO:0006725 cellular aromatic compound metabolic process; GO:0046496 nicotinamide nucleotide metabolic process; GO:0009117 nucleotide metabolic process; GO:0044699 single-organism process; GO:0072524 pyridine-containing compound metabolic process; GO:0044237 cellular metabolic process; GO:0006796 phosphate-contain…	GO:0044424 intracellular part; GO:0005623 cell; GO:0044464 cell part; GO:0005622 intracellular; GO:0005737 cytoplasm;	GO:0004801 sedoheptulose-7-phosphate:D-glyceraldehyde-3-phosphate glyceronetransferase activity; GO:0003824 catalytic activity; GO:0016740 transferase activity; GO:0016744 transferase activity, transferring aldehyde or ketonic groups;	K00616	E2.2.1.2; transaldolase [EC:2.2.1.2]	osa01230 Biosynthesis of amino acids - Oryza sativa japonica (Japanese rice) (RefSeq); osa01200 Carbon metabolism - Oryza sativa japonica (Japanese rice) (RefSeq); osa01100 Metabolic pathways - Oryza sativa japonica (Japanese rice) (RefSeq); osa00030 Pentose phosphate pathway - Oryza sativa japonica (Japanese rice) (RefSeq); osa01110 Biosynthesis of secondary metabolites - Oryza sativa japonica (…	IPR013785;	Aldolase-type TIM barrel;
Q02227	Gt-2 OS=Oryza sativa OX=4530	1.664	Up	0.0070553	---	79.539	2.3421	3.4	3	3	3	nucleus			GO:0097159 organic cyclic compound binding; GO:1901363 heterocyclic compound binding; GO:0003677 DNA binding; GO:0005488 binding; GO:0003676 nucleic acid binding;				IPR001005; IPR009057; IPR017877;	SANT/Myb domain; Homeobox domain-like; Myb-like domain;
Q1H9D0	S-adenosylmethionine synthase (Fragment) OS=Oryza sativa OX=4530 GN=sams	1.662	Up	0.00029534	sams	42.574	27.57	32.9	11	18	3	cytoplasm	GO:0051188 cofactor biosynthetic process; GO:0006790 sulfur compound metabolic process; GO:0046500 S-adenosylmethionine metabolic process; GO:0044281 small molecule metabolic process; GO:0044763 single-organism cellular process; GO:0044699 single-organism process; GO:0006732 coenzyme metabolic process; GO:0009058 biosynthetic process; GO:1901576 organic substance biosynthetic process; GO:0044237 …		GO:0005524 ATP binding; GO:1901265 nucleoside phosphate binding; GO:0001882 nucleoside binding; GO:0043167 ion binding; GO:0000166 nucleotide binding; GO:0004478 methionine adenosyltransferase activity; GO:0097159 organic cyclic compound binding; GO:1901363 heterocyclic compound binding; GO:0032549 ribonucleoside binding; GO:0097367 carbohydrate derivative binding; GO:0003824 catalytic activity; …	K00789	metK; S-adenosylmethionine synthetase [EC:2.5.1.6]	osa01230 Biosynthesis of amino acids - Oryza sativa japonica (Japanese rice) (RefSeq); osa01100 Metabolic pathways - Oryza sativa japonica (Japanese rice) (RefSeq); osa01110 Biosynthesis of secondary metabolites - Oryza sativa japonica (Japanese rice) (RefSeq); osa00270 Cysteine and methionine metabolism - Oryza sativa japonica (Japanese rice) (RefSeq);	IPR022636; IPR022628; IPR022629; IPR022630;	S-adenosylmethionine synthetase superfamily; S-adenosylmethionine synthetase, N-terminal; S-adenosylmethionine synthetase, central domain; S-adenosylmethionine synthetase, C-terminal;
A2ZW76	PREDICTED: acidic endochitinase [Oryza sativa Japonica Group]	1.661	Up	0.0078804	OsJ_02893	30.193	22.069	7.4	2	3	2	extracellular	GO:0008152 metabolic process; GO:0005975 carbohydrate metabolic process; GO:0044238 primary metabolic process; GO:0071704 organic substance metabolic process;		GO:0004553 hydrolase activity, hydrolyzing O-glycosyl compounds; GO:0016787 hydrolase activity; GO:0003824 catalytic activity; GO:0016798 hydrolase activity, acting on glycosyl bonds;	K01183	E3.2.1.14; chitinase [EC:3.2.1.14]	osa01100 Metabolic pathways - Oryza sativa japonica (Japanese rice) (RefSeq); osa00520 Amino sugar and nucleotide sugar metabolism - Oryza sativa japonica (Japanese rice) (RefSeq);	IPR001223; IPR017853; IPR013781;	Glycoside hydrolase family 18, catalytic domain; Glycoside hydrolase superfamily; Glycoside hydrolase, catalytic domain;
B9F7Z7	"PREDICTED: ribosome-binding factor PSRP1, chloroplastic [Oryza sativa Japonica Group]"	1.661	Up	4.5059e-06	OsJ_13433	33.441	61.308	24.3	5	17	5	chloroplast	GO:0008152 metabolic process; GO:0044238 primary metabolic process;						IPR032528;	Sigma 54 modulation/S30EA ribosomal protein, C-terminal;
Q10LP1	Os03g0340700 protein OS=Oryza sativa subsp. japonica OX=39947 GN=Os03g0340700	1.658	Up	0.0032828	Os03g0340700	49.473	6.1274	7.5	4	5	4	nucleus		GO:0016020 membrane; GO:0005623 cell; GO:0044464 cell part; GO:0071944 cell periphery; GO:0005886 plasma membrane;	GO:0005515 protein binding; GO:0005488 binding;				IPR011990; IPR013026;	Tetratricopeptide-like helical domain; Tetratricopeptide repeat-containing domain;
Q10S72	4-coumarate--CoA ligase-like 4 OS=Oryza sativa subsp. japonica OX=39947 GN=4CLL4	1.658	Up	2.2467e-07	4CLL4	59.865	81.79	26.1	10	13	10	plasma membrane	GO:0008152 metabolic process;		GO:0005524 ATP binding; GO:1901265 nucleoside phosphate binding; GO:0016874 ligase activity; GO:0001882 nucleoside binding; GO:0043167 ion binding; GO:0000166 nucleotide binding; GO:0097159 organic cyclic compound binding; GO:1901363 heterocyclic compound binding; GO:0032549 ribonucleoside binding; GO:0097367 carbohydrate derivative binding; GO:0003824 catalytic activity; GO:0032553 ribonucleotid…	K10526	OPCL1; OPC-8:0 CoA ligase 1 [EC:6.2.1.-]	osa00592 alpha-Linolenic acid metabolism - Oryza sativa japonica (Japanese rice) (RefSeq); osa01100 Metabolic pathways - Oryza sativa japonica (Japanese rice) (RefSeq); osa01110 Biosynthesis of secondary metabolites - Oryza sativa japonica (Japanese rice) (RefSeq);	IPR025110; IPR000873;	AMP-binding enzyme C-terminal domain; AMP-dependent synthetase/ligase;
Q7F2X8	Os01g0916600 protein OS=Oryza sativa subsp. japonica OX=39947 GN=Os01g0916600	1.655	Up	2.6369e-10	Os01g0916600	15.547	65.716	47.3	5	19	5	chloroplast			GO:0097159 organic cyclic compound binding; GO:1901363 heterocyclic compound binding; GO:1901265 nucleoside phosphate binding; GO:0005488 binding; GO:0003676 nucleic acid binding; GO:0000166 nucleotide binding; GO:0036094 small molecule binding;				IPR000504; IPR012677;	RNA recognition motif domain; Nucleotide-binding alpha-beta plait domain;
A0A0E0FF60	"PREDICTED: acetyl-CoA acetyltransferase, cytosolic 1 [Oryza sativa Japonica Group]"	1.652	Up	0.0101197	---	41.844	7.6033	9.9	2	4	2	cytoplasm	GO:0008152 metabolic process;		GO:0016746 transferase activity, transferring acyl groups; GO:0016747 transferase activity, transferring acyl groups other than amino-acyl groups; GO:0003824 catalytic activity; GO:0016740 transferase activity;	K00626	E2.3.1.9; acetyl-CoA C-acetyltransferase [EC:2.3.1.9]	osa00650 Butanoate metabolism - Oryza sativa japonica (Japanese rice) (RefSeq); osa00380 Tryptophan metabolism - Oryza sativa japonica (Japanese rice) (RefSeq); osa00310 Lysine degradation - Oryza sativa japonica (Japanese rice) (RefSeq); osa00071 Fatty acid degradation - Oryza sativa japonica (Japanese rice) (RefSeq); osa00620 Pyruvate metabolism - Oryza sativa japonica (Japanese rice) (RefSeq);…	IPR016039; IPR020616; IPR020617;	Thiolase-like; Thiolase, N-terminal; Thiolase, C-terminal;
H2KWY2	"3-hydroxyisobutyryl-coenzyme A hydrolase, putative, expressed OS=Oryza sativa subsp. japonica OX=39947 GN=LOC_Os12g16350"	1.651	Up	0.0053247	LOC_Os12g16350	38.698	3.8131	5.8	2	3	2	nucleus			GO:0016289 CoA hydrolase activity; GO:0016787 hydrolase activity; GO:0016790 thiolester hydrolase activity; GO:0003824 catalytic activity; GO:0003860 3-hydroxyisobutyryl-CoA hydrolase activity; GO:0016788 hydrolase activity, acting on ester bonds;	K05605	HIBCH; 3-hydroxyisobutyryl-CoA hydrolase [EC:3.1.2.4]	osa00640 Propanoate metabolism - Oryza sativa japonica (Japanese rice) (RefSeq); osa00280 Valine, leucine and isoleucine degradation - Oryza sativa japonica (Japanese rice) (RefSeq); osa01200 Carbon metabolism - Oryza sativa japonica (Japanese rice) (RefSeq); osa01100 Metabolic pathways - Oryza sativa japonica (Japanese rice) (RefSeq); osa00410 beta-Alanine metabolism - Oryza sativa japonica (Jap…	IPR029045;	ClpP/crotonase-like domain;
A0A0P0V7M3	Malic enzyme (Fragment) OS=Oryza sativa subsp. japonica OX=39947 GN=Os01g0723400	1.648	Up	1.7546e-11	Os01g0723400	61.267	195.7	23.4	10	23	9	chloroplast	GO:0043648 dicarboxylic acid metabolic process; GO:0008152 metabolic process; GO:0055114 oxidation-reduction process; GO:0044710 single-organism metabolic process; GO:0006108 malate metabolic process; GO:0044281 small molecule metabolic process; GO:0019752 carboxylic acid metabolic process; GO:0044763 single-organism cellular process; GO:0044699 single-organism process; GO:0006082 organic acid me…		GO:0004471 malate dehydrogenase (decarboxylating) (NAD+) activity; GO:1901265 nucleoside phosphate binding; GO:0043167 ion binding; GO:0000166 nucleotide binding; GO:0048037 cofactor binding; GO:0016491 oxidoreductase activity; GO:0016614 oxidoreductase activity, acting on CH-OH group of donors; GO:1901363 heterocyclic compound binding; GO:0097159 organic cyclic compound binding; GO:0016616 oxido…	K00029	E1.1.1.40; malate dehydrogenase (oxaloacetate-decarboxylating)(NADP+) [EC:1.1.1.40]	osa01200 Carbon metabolism - Oryza sativa japonica (Japanese rice) (RefSeq); osa01100 Metabolic pathways - Oryza sativa japonica (Japanese rice) (RefSeq); osa00620 Pyruvate metabolism - Oryza sativa japonica (Japanese rice) (RefSeq); osa00710 Carbon fixation in photosynthetic organisms - Oryza sativa japonica (Japanese rice) (RefSeq);	IPR012302; IPR012301; IPR016040;	Malic enzyme, NAD-binding; Malic enzyme, N-terminal domain; NAD(P)-binding domain;
Q53LQ0	Protein disulfide isomerase-like 1-1 OS=Oryza sativa subsp. japonica OX=39947 GN=PDIL1-1	1.648	Up	1e-32	PDIL1-1	56.854	152.08	54.9	29	68	28	endoplasmic reticulum	GO:0050794 regulation of cellular process; GO:0000003 reproduction; GO:0044707 single-multicellular organism process; GO:0033554 cellular response to stress; GO:0065008 regulation of biological quality; GO:0034976 response to endoplasmic reticulum stress; GO:0022414 reproductive process; GO:0045454 cell redox homeostasis; GO:0048316 seed development; GO:0044699 single-organism process; GO:0009791…	GO:0005788 endoplasmic reticulum lumen; GO:0043229 intracellular organelle; GO:0005783 endoplasmic reticulum; GO:0005737 cytoplasm; GO:0044446 intracellular organelle part; GO:0012505 endomembrane system; GO:0044424 intracellular part; GO:0005623 cell; GO:0044422 organelle part; GO:0043226 organelle; GO:0043231 intracellular membrane-bounded organelle; GO:0031974 membrane-enclosed lumen; GO:00700…	GO:0016864 intramolecular oxidoreductase activity, transposing S-S bonds; GO:0016860 intramolecular oxidoreductase activity; GO:0016853 isomerase activity; GO:0003756 protein disulfide isomerase activity; GO:0003824 catalytic activity;	K09580	PDIA1; protein disulfide-isomerase A1 [EC:5.3.4.1]	osa04141 Protein processing in endoplasmic reticulum - Oryza sativa japonica (Japanese rice) (RefSeq);	IPR005788; IPR013766; IPR012336;	Disulphide isomerase; Thioredoxin domain; Thioredoxin-like fold;
Q688X8	"'putative heat shock protein, hsp40 OS=Oryza sativa subsp. japonica OX=39947 GN=Os05g0562300"	1.646	Up	0.0163771	Os05g0562300	38.679	12.968	8.6	3	3	3	cytoskeleton	GO:0006457 protein folding; GO:0009987 cellular process;		GO:0005515 protein binding; GO:0051082 unfolded protein binding; GO:0005488 binding;	K09510			IPR008971; IPR002939; IPR001623;	HSP40/DnaJ peptide-binding; Chaperone DnaJ, C-terminal; DnaJ domain;
Q65X81	Putative cytochrome P450 OS=Oryza sativa subsp. japonica OX=39947 GN=OJ1579_G03.1	1.64	Up	0.00151728	OJ1579_G03.1	54.159	28.291	22.4	10	14	10	cytoplasm	GO:0006725 cellular aromatic compound metabolic process; GO:0044711 single-organism biosynthetic process; GO:0055114 oxidation-reduction process; GO:0044763 single-organism cellular process; GO:0044699 single-organism process; GO:1901360 organic cyclic compound metabolic process; GO:0009699 phenylpropanoid biosynthetic process; GO:0009058 biosynthetic process; GO:0009809 lignin biosynthetic proce…	GO:0016020 membrane;	GO:0097159 organic cyclic compound binding; GO:1901363 heterocyclic compound binding; GO:0016709 oxidoreductase activity, acting on paired donors, with incorporation or reduction of molecular oxygen, NAD(P)H as one donor, and incorporation of one atom of oxygen; GO:0020037 heme binding; GO:0005506 iron ion binding; GO:0046914 transition metal ion binding; GO:0003824 catalytic activity; GO:0005488…	K09754	CYP98A; 5-O-(4-coumaroyl)-D-quinate 3'-monooxygenase [EC:1.14.14.96]	osa00941 Flavonoid biosynthesis - Oryza sativa japonica (Japanese rice) (RefSeq); osa01100 Metabolic pathways - Oryza sativa japonica (Japanese rice) (RefSeq); osa00940 Phenylpropanoid biosynthesis - Oryza sativa japonica (Japanese rice) (RefSeq); osa00945 Stilbenoid, diarylheptanoid and gingerol biosynthesis - Oryza sativa japonica (Japanese rice) (RefSeq); osa01110 Biosynthesis of secondary met…
Q65XE5	Os05g0149400 protein OS=Oryza sativa subsp. japonica OX=39947 GN=Os05g0149400	1.64	Up	0.00035892	Os05g0149400	34.579	77.394	40.9	11	17	11	cytoplasm	GO:1900674 olefin biosynthetic process; GO:0009692 ethylene metabolic process; GO:0055114 oxidation-reduction process; GO:0009693 ethylene biosynthetic process; GO:0044699 single-organism process; GO:0043449 cellular alkene metabolic process; GO:0009058 biosynthetic process; GO:0044237 cellular metabolic process; GO:1901576 organic substance biosynthetic process; GO:0044249 cellular biosynthetic …		GO:0046872 metal ion binding; GO:0043169 cation binding; GO:0003824 catalytic activity; GO:0005488 binding; GO:0016491 oxidoreductase activity; GO:0043167 ion binding;	K05933	E1.14.17.4; aminocyclopropanecarboxylate oxidase [EC:1.14.17.4]	osa01100 Metabolic pathways - Oryza sativa japonica (Japanese rice) (RefSeq); osa01110 Biosynthesis of secondary metabolites - Oryza sativa japonica (Japanese rice) (RefSeq); osa00270 Cysteine and methionine metabolism - Oryza sativa japonica (Japanese rice) (RefSeq);	IPR027443; IPR005123; IPR026992;	Isopenicillin N synthase-like; Oxoglutarate/iron-dependent dioxygenase; Non-haem dioxygenase N-terminal domain;
Q65XM9	Os05g0543400 protein OS=Oryza sativa subsp. japonica OX=39947 GN=Os05g0543400	1.638	Up	0.0307	Os05g0543400	40.634	5.4094	15.5	5	5	3	cytoplasm	GO:0045337 farnesyl diphosphate biosynthetic process; GO:0006720 isoprenoid metabolic process; GO:0044711 single-organism biosynthetic process; GO:0008654 phospholipid biosynthetic process; GO:0044763 single-organism cellular process; GO:0044699 single-organism process; GO:0009058 biosynthetic process; GO:0044255 cellular lipid metabolic process; GO:0044238 primary metabolic process; GO:1901576 o…	GO:0044424 intracellular part; GO:0005623 cell; GO:0044464 cell part; GO:0005622 intracellular; GO:0005737 cytoplasm;	GO:0016765 transferase activity, transferring alkyl or aryl (other than methyl) groups; GO:0004337 geranyltranstransferase activity; GO:0004659 prenyltransferase activity; GO:0004161 dimethylallyltranstransferase activity; GO:0003824 catalytic activity; GO:0016740 transferase activity;	K00787	FDPS; farnesyl diphosphate synthase [EC:2.5.1.1 2.5.1.10]	osa01100 Metabolic pathways - Oryza sativa japonica (Japanese rice) (RefSeq); osa00900 Terpenoid backbone biosynthesis - Oryza sativa japonica (Japanese rice) (RefSeq); osa01110 Biosynthesis of secondary metabolites - Oryza sativa japonica (Japanese rice) (RefSeq);	IPR008949;	Isoprenoid synthase domain;
Q0J3D9	Coatomer subunit alpha-3 OS=Oryza sativa subsp. japonica OX=39947 GN=Os09g0127800	1.632	Up	0.0047573	Os09g0127800	136.56	9.0915	15.2	17	34	3	mitochondria	GO:0046907 intracellular transport; GO:0006891 intra-Golgi vesicle-mediated transport; GO:0016192 vesicle-mediated transport; GO:0048193 Golgi vesicle transport; GO:0071702 organic substance transport; GO:0015031 protein transport; GO:0051641 cellular localization; GO:0051234 establishment of localization; GO:0006810 transport; GO:0045184 establishment of protein localization; GO:0070727 cellular…	GO:0016020 membrane; GO:0031410 cytoplasmic vesicle; GO:0031090 organelle membrane; GO:0098796 membrane protein complex; GO:0030137 COPI-coated vesicle; GO:0005737 cytoplasm; GO:0031982 vesicle; GO:0030660 Golgi-associated vesicle membrane; GO:0044433 cytoplasmic vesicle part; GO:0032991 macromolecular complex; GO:0044424 intracellular part; GO:0030120 vesicle coat; GO:0005623 cell; GO:0030663 CO…	GO:0005515 protein binding; GO:0005198 structural molecule activity; GO:0005488 binding;	K05236			IPR006692; IPR017986; IPR011048; IPR015943; IPR010714;	Coatomer, WD associated region; WD40-repeat-containing domain; Cytochrome cd1-nitrite reductase-like, haem d1 domain; WD40/YVTN repeat-like-containing domain; Coatomer, alpha subunit, C-terminal;
Q60E78	Putative UDP-glucuronic acid decarboxylase OS=Oryza sativa subsp. japonica OX=39947 GN=P0692D12.17	1.631	Up	0.0090009	P0692D12.17	48.138	26.353	14.9	7	17	2	cytoplasm	GO:0044723 single-organism carbohydrate metabolic process; GO:0008152 metabolic process; GO:0044710 single-organism metabolic process; GO:0044281 small molecule metabolic process; GO:0005996 monosaccharide metabolic process; GO:0044699 single-organism process; GO:0044238 primary metabolic process; GO:0005975 carbohydrate metabolic process; GO:0042732 D-xylose metabolic process; GO:0019321 pentose…	GO:0043229 intracellular organelle; GO:0044446 intracellular organelle part; GO:0005737 cytoplasm; GO:0012505 endomembrane system; GO:0044424 intracellular part; GO:0005623 cell; GO:0044422 organelle part; GO:0043231 intracellular membrane-bounded organelle; GO:0043226 organelle; GO:0044464 cell part; GO:0005622 intracellular; GO:0005802 trans-Golgi network; GO:0098791 Golgi subcompartment; GO:00…	GO:1901265 nucleoside phosphate binding; GO:0043167 ion binding; GO:0016829 lyase activity; GO:0070403 NAD+ binding; GO:0000166 nucleotide binding; GO:0048037 cofactor binding; GO:1901363 heterocyclic compound binding; GO:0097159 organic cyclic compound binding; GO:0003824 catalytic activity; GO:0051287 NAD binding; GO:0016830 carbon-carbon lyase activity; GO:0005488 binding; GO:0048040 UDP-glucu…	K08678	UXS1; UDP-glucuronate decarboxylase [EC:4.1.1.35]	osa01100 Metabolic pathways - Oryza sativa japonica (Japanese rice) (RefSeq); osa00520 Amino sugar and nucleotide sugar metabolism - Oryza sativa japonica (Japanese rice) (RefSeq);	IPR016040;	NAD(P)-binding domain;
P49216	40S ribosomal protein S26 OS=Oryza sativa subsp. japonica OX=39947 GN=RPS26	1.627	Up	4.0866e-05	RPS26	14.991	6.8518	28.6	4	6	3	chloroplast	GO:0006518 peptide metabolic process; GO:0043043 peptide biosynthetic process; GO:0044267 cellular protein metabolic process; GO:0006807 nitrogen compound metabolic process; GO:0009058 biosynthetic process; GO:0043603 cellular amide metabolic process; GO:0044238 primary metabolic process; GO:1901566 organonitrogen compound biosynthetic process; GO:1901576 organic substance biosynthetic process; G…	GO:0005840 ribosome; GO:0043229 intracellular organelle; GO:0043232 intracellular non-membrane-bounded organelle; GO:0015935 small ribosomal subunit; GO:0044446 intracellular organelle part; GO:0005737 cytoplasm; GO:0032991 macromolecular complex; GO:0044424 intracellular part; GO:0005829 cytosol; GO:0005623 cell; GO:0044422 organelle part; GO:0043228 non-membrane-bounded organelle; GO:0043226 or…	GO:0097159 organic cyclic compound binding; GO:1901363 heterocyclic compound binding; GO:0003729 mRNA binding; GO:0003723 RNA binding; GO:0005488 binding; GO:0003676 nucleic acid binding; GO:0005198 structural molecule activity; GO:0003735 structural constituent of ribosome;	K02976	RP-S26e; small subunit ribosomal protein S26e	osa03010 Ribosome - Oryza sativa japonica (Japanese rice) (RefSeq);
Q6F2Y7	Chaperone protein ClpB1 OS=Oryza sativa subsp. japonica OX=39947 GN=CLPB1	1.626	Up	0.037902	CLPB1	100.9	31.411	8.9	6	9	3	cytoplasm	GO:0033554 cellular response to stress; GO:0051716 cellular response to stimulus; GO:0008152 metabolic process; GO:0006950 response to stress; GO:0034605 cellular response to heat; GO:0009408 response to heat; GO:0009628 response to abiotic stimulus; GO:0009266 response to temperature stimulus; GO:0043170 macromolecule metabolic process; GO:0019538 protein metabolic process; GO:0050896 response t…	GO:0043226 organelle; GO:0043231 intracellular membrane-bounded organelle; GO:0043229 intracellular organelle; GO:0005634 nucleus; GO:0044464 cell part; GO:0005622 intracellular; GO:0005737 cytoplasm; GO:0044424 intracellular part; GO:0005829 cytosol; GO:0043227 membrane-bounded organelle; GO:0005623 cell; GO:0044444 cytoplasmic part;	GO:0005524 ATP binding; GO:1901265 nucleoside phosphate binding; GO:0001882 nucleoside binding; GO:0043167 ion binding; GO:0000166 nucleotide binding; GO:0097159 organic cyclic compound binding; GO:1901363 heterocyclic compound binding; GO:0032549 ribonucleoside binding; GO:0097367 carbohydrate derivative binding; GO:0032553 ribonucleotide binding; GO:0005488 binding; GO:0032550 purine ribonucleo…	K03695			IPR019489; IPR003593; IPR003959; IPR027417; IPR004176;	Clp ATPase, C-terminal; AAA+ ATPase domain; ATPase, AAA-type, core; P-loop containing nucleoside triphosphate hydrolase; Clp, N-terminal;
A3AR68	PREDICTED: probable methyltransferase PMT21 [Oryza brachyantha]	1.621	Up	0.0058391	OsJ_13866	62.626	10.748	8.8	4	4	4	endoplasmic reticulum	GO:0008152 metabolic process; GO:0032259 methylation;	GO:0031224 intrinsic component of membrane; GO:0016020 membrane; GO:0016021 integral component of membrane; GO:0044425 membrane part;	GO:0016741 transferase activity, transferring one-carbon groups; GO:0008168 methyltransferase activity; GO:0003824 catalytic activity; GO:0016740 transferase activity;				IPR029063;	S-adenosyl-L-methionine-dependent methyltransferase;
Q6K8R2	Chitinase 6 OS=Oryza sativa subsp. japonica OX=39947 GN=Cht6	1.621	Up	0.00103504	Cht6	28.534	5.9649	12.9	4	5	4	extracellular	GO:1901071 glucosamine-containing compound metabolic process; GO:0044036 cell wall macromolecule metabolic process; GO:0006026 aminoglycan catabolic process; GO:0006032 chitin catabolic process; GO:0050896 response to stimulus; GO:1901072 glucosamine-containing compound catabolic process; GO:0044237 cellular metabolic process; GO:0071704 organic substance metabolic process; GO:0071554 cell wall o…		GO:0004553 hydrolase activity, hydrolyzing O-glycosyl compounds; GO:0008061 chitin binding; GO:0097367 carbohydrate derivative binding; GO:0016787 hydrolase activity; GO:0004568 chitinase activity; GO:0003824 catalytic activity; GO:0005488 binding; GO:0016798 hydrolase activity, acting on glycosyl bonds;	K01183	E3.2.1.14; chitinase [EC:3.2.1.14]	osa01100 Metabolic pathways - Oryza sativa japonica (Japanese rice) (RefSeq); osa00520 Amino sugar and nucleotide sugar metabolism - Oryza sativa japonica (Japanese rice) (RefSeq);	IPR023346; IPR000726; IPR001002;	Lysozyme-like domain; Glycoside hydrolase, family 19, catalytic; Chitin-binding, type 1;
Q9ZRJ5	L-lactate dehydrogenase OS=Oryza sativa subsp. japonica OX=39947 GN=OJA1212_C06.25	1.619	Up	0.000136619	OJA1212_C06.25	38.17	26.387	19	5	5	5	cytoplasm	GO:0008152 metabolic process; GO:0055114 oxidation-reduction process; GO:0044710 single-organism metabolic process; GO:0044281 small molecule metabolic process; GO:0044763 single-organism cellular process; GO:0019752 carboxylic acid metabolic process; GO:0044699 single-organism process; GO:0005975 carbohydrate metabolic process; GO:0044238 primary metabolic process; GO:0006082 organic acid metabo…	GO:0044424 intracellular part; GO:0005623 cell; GO:0044464 cell part; GO:0005622 intracellular; GO:0005737 cytoplasm;	GO:0016614 oxidoreductase activity, acting on CH-OH group of donors; GO:0004457 lactate dehydrogenase activity; GO:0016616 oxidoreductase activity, acting on the CH-OH group of donors, NAD or NADP as acceptor; GO:0004459 L-lactate dehydrogenase activity; GO:0003824 catalytic activity; GO:0016491 oxidoreductase activity;	K00016	LDH; L-lactate dehydrogenase [EC:1.1.1.27]	osa00640 Propanoate metabolism - Oryza sativa japonica (Japanese rice) (RefSeq); osa01100 Metabolic pathways - Oryza sativa japonica (Japanese rice) (RefSeq); osa00620 Pyruvate metabolism - Oryza sativa japonica (Japanese rice) (RefSeq); osa00010 Glycolysis / Gluconeogenesis - Oryza sativa japonica (Japanese rice) (RefSeq); osa01110 Biosynthesis of secondary metabolites - Oryza sativa japonica (J…	IPR022383; IPR016040; IPR001236; IPR015955;	Lactate/malate dehydrogenase, C-terminal; NAD(P)-binding domain; Lactate/malate dehydrogenase, N-terminal; Lactate dehydrogenase/glycoside hydrolase, family 4, C-terminal;
Q10N88	"ARF GAP-like zinc finger-containing protein ZIGA2, putative, expressed OS=Oryza sativa subsp. japonica OX=39947 GN=Os03g0278400"	1.616	Up	6.9308e-08	Os03g0278400	48.883	49.194	27.8	10	13	10	nucleus	GO:0051336 regulation of hydrolase activity; GO:0043547 positive regulation of GTPase activity; GO:0051345 positive regulation of hydrolase activity; GO:0050790 regulation of catalytic activity; GO:0044093 positive regulation of molecular function; GO:0065009 regulation of molecular function; GO:0043087 regulation of GTPase activity; GO:0065007 biological regulation; GO:0043085 positive regulatio…		GO:0098772 molecular function regulator; GO:0030234 enzyme regulator activity; GO:0008047 enzyme activator activity; GO:0060589 nucleoside-triphosphatase regulator activity; GO:0005096 GTPase activator activity; GO:0030695 GTPase regulator activity;	K12492	ARFGAP1; ADP-ribosylation factor GTPase-activating protein 1	osa04144 Endocytosis - Oryza sativa japonica (Japanese rice) (RefSeq);
B8AIR3	Acetyl-coenzyme A synthetase OS=Oryza sativa subsp. indica OX=39946 GN=OsI_07465	1.615	Up	7.9636e-05	OsI_07465	77.591	39.635	18.4	11	15	5	cytoplasm	GO:0019427 acetyl-CoA biosynthetic process from acetate; GO:0051188 cofactor biosynthetic process; GO:0044699 single-organism process; GO:0009058 biosynthetic process; GO:0044237 cellular metabolic process; GO:0035384 thioester biosynthetic process; GO:0044272 sulfur compound biosynthetic process; GO:0071704 organic substance metabolic process; GO:0006085 acetyl-CoA biosynthetic process; GO:00081…		GO:0005524 ATP binding; GO:1901265 nucleoside phosphate binding; GO:0016405 CoA-ligase activity; GO:0001882 nucleoside binding; GO:0043167 ion binding; GO:0016874 ligase activity; GO:0016877 ligase activity, forming carbon-sulfur bonds; GO:0000166 nucleotide binding; GO:0097159 organic cyclic compound binding; GO:1901363 heterocyclic compound binding; GO:0003987 acetate-CoA ligase activity; GO:00…	K01895	ACSS; acetyl-CoA synthetase [EC:6.2.1.1]	osa00640 Propanoate metabolism - Oryza sativa japonica (Japanese rice) (RefSeq); osa01200 Carbon metabolism - Oryza sativa japonica (Japanese rice) (RefSeq); osa01100 Metabolic pathways - Oryza sativa japonica (Japanese rice) (RefSeq); osa00620 Pyruvate metabolism - Oryza sativa japonica (Japanese rice) (RefSeq); osa00010 Glycolysis / Gluconeogenesis - Oryza sativa japonica (Japanese rice) (RefSe…	IPR032387; IPR025110; IPR000873;	Acetyl-coenzyme A synthetase, N-terminal domain; AMP-binding enzyme C-terminal domain; AMP-dependent synthetase/ligase;
A2WKG3	PREDICTED: leucine-rich repeat extensin-like protein 2 [Oryza sativa Japonica Group]	1.614	Up	0.000116261	OsI_00313	70.281	38.512	14.6	8	12	7	nucleus			GO:0005515 protein binding; GO:0005488 binding;				IPR000270;	PB1 domain;
Q0J0U8	Heat shock protein OS=Oryza sativa subsp. japonica OX=39947 GN=Os09g0482400	1.613	Up	3.9757e-05	Os09g0482400	80.183	196.61	38.9	27	62	2	nucleus	GO:0006457 protein folding; GO:0006950 response to stress; GO:0050896 response to stimulus; GO:0009987 cellular process;		GO:0005524 ATP binding; GO:1901265 nucleoside phosphate binding; GO:0001882 nucleoside binding; GO:0043167 ion binding; GO:0005515 protein binding; GO:0000166 nucleotide binding; GO:0097159 organic cyclic compound binding; GO:1901363 heterocyclic compound binding; GO:0032549 ribonucleoside binding; GO:0097367 carbohydrate derivative binding; GO:0032553 ribonucleotide binding; GO:0005488 binding; …	K04079	HSP90A; molecular chaperone HtpG	osa04626 Plant-pathogen interaction - Oryza sativa japonica (Japanese rice) (RefSeq); osa04141 Protein processing in endoplasmic reticulum - Oryza sativa japonica (Japanese rice) (RefSeq);	IPR020575; IPR020568; IPR003594;	Heat shock protein Hsp90, N-terminal; Ribosomal protein S5 domain 2-type fold; Histidine kinase-like ATPase, C-terminal domain;
Q6YZI2	Os08g0559200 protein OS=Oryza sativa subsp. japonica OX=39947 GN=Os08g0559200	1.613	Up	9.6975e-07	Os08g0559200	12.068	22.49	44.4	5	11	2	nucleus		GO:0005840 ribosome; GO:0043226 organelle; GO:0043229 intracellular organelle; GO:0043232 intracellular non-membrane-bounded organelle; GO:0044464 cell part; GO:0005622 intracellular; GO:0005737 cytoplasm; GO:0032991 macromolecular complex; GO:0044424 intracellular part; GO:1990904 ribonucleoprotein complex; GO:0005623 cell; GO:0030529 intracellular ribonucleoprotein complex; GO:0044444 cytoplasm…		K02975	RP-S25e; small subunit ribosomal protein S25e	osa03010 Ribosome - Oryza sativa japonica (Japanese rice) (RefSeq);	IPR011991;	Winged helix-turn-helix DNA-binding domain;
A2XD82	3-ketoacyl-CoA synthase OS=Oryza sativa subsp. indica OX=39946 GN=OsI_10265	1.611	Up	0.00046129	OsI_10265	60.082	72.035	13.8	5	5	5	plasma membrane	GO:0016053 organic acid biosynthetic process; GO:0009628 response to abiotic stimulus; GO:0044699 single-organism process; GO:0044255 cellular lipid metabolic process; GO:0009058 biosynthetic process; GO:0050896 response to stimulus; GO:0044237 cellular metabolic process; GO:0071704 organic substance metabolic process; GO:0008610 lipid biosynthetic process; GO:0008152 metabolic process; GO:000926…	GO:0043229 intracellular organelle; GO:0016020 membrane; GO:0005783 endoplasmic reticulum; GO:0005737 cytoplasm; GO:0031224 intrinsic component of membrane; GO:0012505 endomembrane system; GO:0044424 intracellular part; GO:0005623 cell; GO:0016021 integral component of membrane; GO:0043231 intracellular membrane-bounded organelle; GO:0043226 organelle; GO:0005622 intracellular; GO:0044464 cell pa…	GO:0016746 transferase activity, transferring acyl groups; GO:0016747 transferase activity, transferring acyl groups other than amino-acyl groups; GO:0003824 catalytic activity; GO:0016740 transferase activity;	K15397	KCS; 3-ketoacyl-CoA synthase [EC:2.3.1.199]	osa01100 Metabolic pathways - Oryza sativa japonica (Japanese rice) (RefSeq); osa01110 Biosynthesis of secondary metabolites - Oryza sativa japonica (Japanese rice) (RefSeq); osa00062 Fatty acid elongation - Oryza sativa japonica (Japanese rice) (RefSeq);	IPR016039; IPR013747; IPR013601;	Thiolase-like; 3-Oxoacyl-[acyl-carrier-protein (ACP)] synthase III, C-terminal; FAE1/Type III polyketide synthase-like protein;
Q10M12	Ricin B-like lectin R40C1 OS=Oryza sativa subsp. japonica OX=39947 GN=R40C1	1.61	Up	1.281e-06	R40C1	38.822	146.29	58.9	19	53	17	cytoplasm			GO:0030246 carbohydrate binding; GO:0005488 binding;				IPR000772;	Ricin B, lectin domain;
A0A0E0GGX7	PREDICTED: 4-coumarate--CoA ligase-like 1 [Oryza sativa Japonica Group]	1.609	Up	7.1909e-09	---	62.424	43.965	21.3	11	12	11	plasma membrane	GO:0016053 organic acid biosynthetic process; GO:0044711 single-organism biosynthetic process; GO:0044281 small molecule metabolic process; GO:0044763 single-organism cellular process; GO:0044699 single-organism process; GO:0009058 biosynthetic process; GO:0044237 cellular metabolic process; GO:1901576 organic substance biosynthetic process; GO:0044249 cellular biosynthetic process; GO:0071704 or…	GO:0043226 organelle; GO:0043231 intracellular membrane-bounded organelle; GO:0043229 intracellular organelle; GO:0044464 cell part; GO:0005622 intracellular; GO:0005777 peroxisome; GO:0042579 microbody; GO:0005737 cytoplasm; GO:0044424 intracellular part; GO:0005623 cell; GO:0043227 membrane-bounded organelle; GO:0044444 cytoplasmic part;	GO:0016746 transferase activity, transferring acyl groups; GO:0016408 C-acyltransferase activity; GO:0004321 fatty-acyl-CoA synthase activity; GO:0003824 catalytic activity; GO:0016740 transferase activity; GO:0016747 transferase activity, transferring acyl groups other than amino-acyl groups;	K01904	4CL; 4-coumarate--CoA ligase [EC:6.2.1.12]	osa01100 Metabolic pathways - Oryza sativa japonica (Japanese rice) (RefSeq); osa00940 Phenylpropanoid biosynthesis - Oryza sativa japonica (Japanese rice) (RefSeq); osa00360 Phenylalanine metabolism - Oryza sativa japonica (Japanese rice) (RefSeq); osa01110 Biosynthesis of secondary metabolites - Oryza sativa japonica (Japanese rice) (RefSeq); osa00130 Ubiquinone and other terpenoid-quinone bios…	IPR025110; IPR000873;	AMP-binding enzyme C-terminal domain; AMP-dependent synthetase/ligase;
Q69QQ6	Heat shock protein 81-2 OS=Oryza sativa subsp. japonica OX=39947 GN=HSP81-2	1.608	Up	0.018716	HSP81-2	80.199	47.38	38.9	27	60	2	nucleus	GO:0006457 protein folding; GO:0006950 response to stress; GO:0050896 response to stimulus; GO:0009987 cellular process;	GO:0044424 intracellular part; GO:0005623 cell; GO:0044464 cell part; GO:0005622 intracellular; GO:0005737 cytoplasm;	GO:0005524 ATP binding; GO:1901265 nucleoside phosphate binding; GO:0001882 nucleoside binding; GO:0043167 ion binding; GO:0005515 protein binding; GO:0000166 nucleotide binding; GO:0097159 organic cyclic compound binding; GO:1901363 heterocyclic compound binding; GO:0032549 ribonucleoside binding; GO:0097367 carbohydrate derivative binding; GO:0032553 ribonucleotide binding; GO:0005488 binding; …	K04079	HSP90A; molecular chaperone HtpG	osa04626 Plant-pathogen interaction - Oryza sativa japonica (Japanese rice) (RefSeq); osa04141 Protein processing in endoplasmic reticulum - Oryza sativa japonica (Japanese rice) (RefSeq);	IPR020575; IPR020568; IPR003594;	Heat shock protein Hsp90, N-terminal; Ribosomal protein S5 domain 2-type fold; Histidine kinase-like ATPase, C-terminal domain;
Q6K4T1	60S ribosomal protein L27 OS=Oryza sativa subsp. japonica OX=39947 GN=Os02g0284600	1.603	Up	0.00080311	Os02g0284600	15.578	9.7571	15.3	2	5	2	chloroplast	GO:0006518 peptide metabolic process; GO:0043043 peptide biosynthetic process; GO:0044267 cellular protein metabolic process; GO:0006807 nitrogen compound metabolic process; GO:0009058 biosynthetic process; GO:0043603 cellular amide metabolic process; GO:0044238 primary metabolic process; GO:1901566 organonitrogen compound biosynthetic process; GO:1901576 organic substance biosynthetic process; G…	GO:0005840 ribosome; GO:0043229 intracellular organelle; GO:0043232 intracellular non-membrane-bounded organelle; GO:0022625 cytosolic large ribosomal subunit; GO:0044446 intracellular organelle part; GO:0005737 cytoplasm; GO:0032991 macromolecular complex; GO:0044424 intracellular part; GO:0005829 cytosol; GO:0005623 cell; GO:0044422 organelle part; GO:0043228 non-membrane-bounded organelle; GO:…	GO:0003735 structural constituent of ribosome; GO:0005198 structural molecule activity;	K02901	RP-L27e; large subunit ribosomal protein L27e	osa03010 Ribosome - Oryza sativa japonica (Japanese rice) (RefSeq);	IPR008991; IPR014722; IPR005824;	Translation protein SH3-like domain; Ribosomal protein L2 domain 2; KOW;
A2YZQ5	PREDICTED: phosphoenolpyruvate carboxylase 2 [Oryza sativa Japonica Group]	1.601	Up	0.0132236	OsI_30839	110.14	5.9306	13.8	15	31	3	cytoplasm	GO:0072350 tricarboxylic acid metabolic process; GO:0055114 oxidation-reduction process; GO:0044281 small molecule metabolic process; GO:0044763 single-organism cellular process; GO:0006099 tricarboxylic acid cycle; GO:0044699 single-organism process; GO:0044238 primary metabolic process; GO:0045333 cellular respiration; GO:0044237 cellular metabolic process; GO:0071704 organic substance metaboli…		GO:0016831 carboxy-lyase activity; GO:0016829 lyase activity; GO:0008964 phosphoenolpyruvate carboxylase activity; GO:0003824 catalytic activity; GO:0016830 carbon-carbon lyase activity; GO:0004611 phosphoenolpyruvate carboxykinase activity;	K01595	ppc; phosphoenolpyruvate carboxylase [EC:4.1.1.31]	osa01200 Carbon metabolism - Oryza sativa japonica (Japanese rice) (RefSeq); osa01100 Metabolic pathways - Oryza sativa japonica (Japanese rice) (RefSeq); osa00620 Pyruvate metabolism - Oryza sativa japonica (Japanese rice) (RefSeq); osa00710 Carbon fixation in photosynthetic organisms - Oryza sativa japonica (Japanese rice) (RefSeq);	IPR015813;	Pyruvate/Phosphoenolpyruvate kinase-like domain;
Q852B4	Os03g0823700 protein OS=Oryza sativa subsp. japonica OX=39947 GN=OSJNBb0081B07.10	1.601	Up	0.00086164	OSJNBb0081B07.10	23.804	9.213	29.3	6	10	4	chloroplast	GO:0050794 regulation of cellular process; GO:0044700 single organism signaling; GO:0051716 cellular response to stimulus; GO:0007165 signal transduction; GO:0050789 regulation of biological process; GO:0007154 cell communication; GO:0035556 intracellular signal transduction; GO:0044699 single-organism process; GO:0007264 small GTPase mediated signal transduction; GO:0023052 signaling; GO:0050896…	GO:0005623 cell; GO:0005622 intracellular; GO:0044464 cell part;	GO:1901265 nucleoside phosphate binding; GO:0001882 nucleoside binding; GO:0043167 ion binding; GO:0000166 nucleotide binding; GO:0097159 organic cyclic compound binding; GO:1901363 heterocyclic compound binding; GO:0032549 ribonucleoside binding; GO:0097367 carbohydrate derivative binding; GO:0032553 ribonucleotide binding; GO:0005488 binding; GO:0032550 purine ribonucleoside binding; GO:0043168…	K07904	RAB11A; Ras-related protein Rab-11A	osa04144 Endocytosis - Oryza sativa japonica (Japanese rice) (RefSeq);	IPR005225; IPR027417;	Small GTP-binding protein domain; P-loop containing nucleoside triphosphate hydrolase;
Q338Z5	Os10g0377400 protein OS=Oryza sativa subsp. japonica OX=39947 GN=Os10g0377400	1.598	Up	0.0003605	Os10g0377400	23.812	9.8531	31.5	7	9	4	cytoplasm	GO:0050794 regulation of cellular process; GO:0044700 single organism signaling; GO:0051716 cellular response to stimulus; GO:0007165 signal transduction; GO:0050789 regulation of biological process; GO:0007154 cell communication; GO:0035556 intracellular signal transduction; GO:0044699 single-organism process; GO:0007264 small GTPase mediated signal transduction; GO:0023052 signaling; GO:0050896…	GO:0097708 intracellular vesicle; GO:0043229 intracellular organelle; GO:0031410 cytoplasmic vesicle; GO:0005737 cytoplasm; GO:0031982 vesicle; GO:0012505 endomembrane system; GO:0044424 intracellular part; GO:0005623 cell; GO:0043226 organelle; GO:0043231 intracellular membrane-bounded organelle; GO:0005622 intracellular; GO:0044464 cell part; GO:0005768 endosome; GO:0005794 Golgi apparatus; GO:…	GO:1901265 nucleoside phosphate binding; GO:0001882 nucleoside binding; GO:0043167 ion binding; GO:0000166 nucleotide binding; GO:0097159 organic cyclic compound binding; GO:1901363 heterocyclic compound binding; GO:0032549 ribonucleoside binding; GO:0097367 carbohydrate derivative binding; GO:0032553 ribonucleotide binding; GO:0005488 binding; GO:0032550 purine ribonucleoside binding; GO:0043168…	K07904	RAB11A; Ras-related protein Rab-11A	osa04144 Endocytosis - Oryza sativa japonica (Japanese rice) (RefSeq);	IPR005225; IPR027417;	Small GTP-binding protein domain; P-loop containing nucleoside triphosphate hydrolase;
B9EZS5	PREDICTED: probable protein transport Sec1a [Oryza sativa Japonica Group]	1.595	Up	0.0002355	OsJ_06593	75.137	24.021	13.7	7	8	7	nucleus	GO:0006904 vesicle docking involved in exocytosis; GO:0016192 vesicle-mediated transport; GO:0044763 single-organism cellular process; GO:0044699 single-organism process; GO:0048278 vesicle docking; GO:0022406 membrane docking; GO:0051234 establishment of localization; GO:0006810 transport; GO:1902578 single-organism localization; GO:0032940 secretion by cell; GO:0051179 localization; GO:0009987 …			K15292			IPR027482;	Sec1-like, domain 2;
Q6YXT5	Os08g0114300 protein OS=Oryza sativa subsp. japonica OX=39947 GN=Os08g0114300	1.593	Up	0.000160849	Os08g0114300	63.601	139.3	28.7	14	23	14	vacuolar membrane	GO:0044699 single-organism process; GO:0008152 metabolic process; GO:0055114 oxidation-reduction process; GO:0044710 single-organism metabolic process;	GO:0016020 membrane;	GO:0003885 D-arabinono-1,4-lactone oxidase activity; GO:1901265 nucleoside phosphate binding; GO:0050660 flavin adenine dinucleotide binding; GO:0043167 ion binding; GO:0000166 nucleotide binding; GO:0048037 cofactor binding; GO:0016491 oxidoreductase activity; GO:0016614 oxidoreductase activity, acting on CH-OH group of donors; GO:1901363 heterocyclic compound binding; GO:0097159 organic cyclic …	K00103	GULO; L-gulonolactone oxidase [EC:1.1.3.8]	osa01100 Metabolic pathways - Oryza sativa japonica (Japanese rice) (RefSeq); osa00053 Ascorbate and aldarate metabolism - Oryza sativa japonica (Japanese rice) (RefSeq);	IPR007173; IPR016166; IPR016169; IPR016167; IPR006094;	D-arabinono-1,4-lactone oxidase; FAD-binding, type 2; CO dehydrogenase flavoprotein-like, FAD-binding, subdomain 2; FAD-binding, type 2, subdomain 1; FAD linked oxidase, N-terminal;
B9FD86	"PREDICTED: probable adenylate kinase 6, chloroplastic [Oryza sativa Japonica Group]"	1.592	Up	0.00075818	OsJ_16577	17.425	10.657	40.9	5	6	5	cytoplasm	GO:0016310 phosphorylation; GO:0008152 metabolic process; GO:0006725 cellular aromatic compound metabolic process; GO:0046483 heterocycle metabolic process; GO:0006139 nucleobase-containing compound metabolic process; GO:0006793 phosphorus metabolic process; GO:0006807 nitrogen compound metabolic process; GO:1901360 organic cyclic compound metabolic process; GO:0034641 cellular nitrogen compound …		GO:0005524 ATP binding; GO:1901265 nucleoside phosphate binding; GO:0019205 nucleobase-containing compound kinase activity; GO:0001882 nucleoside binding; GO:0043167 ion binding; GO:0000166 nucleotide binding; GO:0097159 organic cyclic compound binding; GO:1901363 heterocyclic compound binding; GO:0032549 ribonucleoside binding; GO:0097367 carbohydrate derivative binding; GO:0016301 kinase activi…	K00939	adk; adenylate kinase [EC:2.7.4.3]	osa01100 Metabolic pathways - Oryza sativa japonica (Japanese rice) (RefSeq); osa00730 Thiamine metabolism - Oryza sativa japonica (Japanese rice) (RefSeq); osa00230 Purine metabolism - Oryza sativa japonica (Japanese rice) (RefSeq); osa01110 Biosynthesis of secondary metabolites - Oryza sativa japonica (Japanese rice) (RefSeq);	IPR027417;	P-loop containing nucleoside triphosphate hydrolase;
Q0E094	Os02g0567900 protein (Fragment) OS=Oryza sativa subsp. japonica OX=39947 GN=Os02g0567900	1.592	Up	0.048316	Os02g0567900	28.284	9.1937	11.2	3	3	3	nucleus			GO:0097159 organic cyclic compound binding; GO:1901363 heterocyclic compound binding; GO:1901265 nucleoside phosphate binding; GO:0005488 binding; GO:0003676 nucleic acid binding; GO:0000166 nucleotide binding; GO:0036094 small molecule binding;				IPR000504; IPR012677;	RNA recognition motif domain; Nucleotide-binding alpha-beta plait domain;
A0A0P0W0Q4	Os03g0648400 protein (Fragment) OS=Oryza sativa subsp. japonica OX=39947 GN=Os03g0648400	1.591	Up	2.434e-07	Os03g0648400	26.739	10.139	29.9	8	13	6	nucleus	GO:0006457 protein folding; GO:0009987 cellular process;		GO:0031072 heat shock protein binding; GO:0005488 binding; GO:0043167 ion binding; GO:0043169 cation binding; GO:0046872 metal ion binding; GO:0005515 protein binding; GO:0051082 unfolded protein binding;	K09503	DNAJA2; DnaJ homolog subfamily A member 2	osa04141 Protein processing in endoplasmic reticulum - Oryza sativa japonica (Japanese rice) (RefSeq);	IPR008971; IPR002939; IPR001623; IPR001305;	HSP40/DnaJ peptide-binding; Chaperone DnaJ, C-terminal; DnaJ domain; Heat shock protein DnaJ, cysteine-rich domain;
Q0JBF7	Os04g0534400 protein OS=Oryza sativa subsp. japonica OX=39947 GN=Os04g0534400	1.589	Up	2.4139e-05	Os04g0534400	27.693	48.119	26	6	7	6	nucleus		GO:0043229 intracellular organelle; GO:0016020 membrane; GO:0005783 endoplasmic reticulum; GO:0042175 nuclear outer membrane-endoplasmic reticulum membrane network; GO:0005737 cytoplasm; GO:0044446 intracellular organelle part; GO:0012505 endomembrane system; GO:0031224 intrinsic component of membrane; GO:0044424 intracellular part; GO:0005623 cell; GO:0016021 integral component of membrane; GO:0…					IPR008962; IPR000535;	PapD-like; Major sperm protein (MSP) domain;
Q942L2	Protein disulfide isomerase-like 2-2 OS=Oryza sativa subsp. japonica OX=39947 GN=PDIL2-2	1.589	Up	3.5888e-09	PDIL2-2	40.74	42.788	34.2	13	25	8	chloroplast	GO:0050794 regulation of cellular process; GO:0033554 cellular response to stress; GO:0051716 cellular response to stimulus; GO:0065008 regulation of biological quality; GO:0034976 response to endoplasmic reticulum stress; GO:0006950 response to stress; GO:0045454 cell redox homeostasis; GO:0044763 single-organism cellular process; GO:0044699 single-organism process; GO:0019725 cellular homeostas…	GO:0043226 organelle; GO:0043231 intracellular membrane-bounded organelle; GO:0043229 intracellular organelle; GO:0005783 endoplasmic reticulum; GO:0044464 cell part; GO:0005622 intracellular; GO:0005737 cytoplasm; GO:0012505 endomembrane system; GO:0044424 intracellular part; GO:0043227 membrane-bounded organelle; GO:0005623 cell; GO:0005576 extracellular region; GO:0044444 cytoplasmic part;	GO:0016864 intramolecular oxidoreductase activity, transposing S-S bonds; GO:0016860 intramolecular oxidoreductase activity; GO:0016853 isomerase activity; GO:0003756 protein disulfide isomerase activity; GO:0003824 catalytic activity;	K09584	PDIA6; protein disulfide-isomerase A6 [EC:5.3.4.1]	osa04141 Protein processing in endoplasmic reticulum - Oryza sativa japonica (Japanese rice) (RefSeq);	IPR005788; IPR013766; IPR012336; IPR011679;	Disulphide isomerase; Thioredoxin domain; Thioredoxin-like fold; Endoplasmic reticulum, protein ERp29, C-terminal;
Q947Y2	Putative cell death suppressor protein OS=Oryza sativa subsp. japonica OX=39947 GN=OSJNBa0067N01.14	1.585	Up	1.64091e-13	OSJNBa0067N01.14	57.505	82.788	26	11	19	10	chloroplast	GO:0044699 single-organism process; GO:0008152 metabolic process; GO:0055114 oxidation-reduction process; GO:0044710 single-organism metabolic process;	GO:0031224 intrinsic component of membrane; GO:0016020 membrane; GO:0016021 integral component of membrane; GO:0044425 membrane part;	GO:0051537 2 iron, 2 sulfur cluster binding; GO:0010277 chlorophyllide a oxygenase [overall] activity; GO:0016701 oxidoreductase activity, acting on single donors with incorporation of molecular oxygen; GO:0016703 oxidoreductase activity, acting on single donors with incorporation of molecular oxygen, incorporation of one atom of oxygen (internal monooxygenases or internal mixed function oxidases…	K13071	PAO; pheophorbide a oxygenase [EC:1.14.15.17]	osa01110 Biosynthesis of secondary metabolites - Oryza sativa japonica (Japanese rice) (RefSeq); osa00860 Porphyrin and chlorophyll metabolism - Oryza sativa japonica (Japanese rice) (RefSeq);	IPR017941; IPR013626;	Rieske [2Fe-2S] iron-sulphur domain; Pheophorbide a oxygenase;
A6N0D7	Dehydrin 13 (Fragment) OS=Oryza sativa subsp. indica OX=39946	1.583	Up	7.5711e-05	---	7.3541	14.918	32.3	2	10	2	cytoplasm
Q6ZBF6	Proton pump-interactor BIP131 OS=Oryza sativa subsp. japonica OX=39947 GN=BIP131	1.583	Up	7.595e-05	BIP131	69.312	22.267	19	11	14	11	cytoplasm	GO:0043269 regulation of ion transport; GO:0050789 regulation of biological process; GO:0032879 regulation of localization; GO:0051049 regulation of transport; GO:0010155 regulation of proton transport; GO:0065007 biological regulation;	GO:0043229 intracellular organelle; GO:0016020 membrane; GO:0005783 endoplasmic reticulum; GO:0071944 cell periphery; GO:0005737 cytoplasm; GO:0031224 intrinsic component of membrane; GO:0012505 endomembrane system; GO:0044424 intracellular part; GO:0005623 cell; GO:0016021 integral component of membrane; GO:0005886 plasma membrane; GO:0043231 intracellular membrane-bounded organelle; GO:0043226 …
A3APW0	PREDICTED: probable ADP-ribosylation factor GTPase-activating protein AGD9 [Oryza sativa Japonica Group]	1.581	Up	0.00046367	OsJ_13415	44.26	19.616	24.1	7	9	6	nucleus	GO:0051336 regulation of hydrolase activity; GO:0043547 positive regulation of GTPase activity; GO:0051345 positive regulation of hydrolase activity; GO:0050790 regulation of catalytic activity; GO:0044093 positive regulation of molecular function; GO:0065009 regulation of molecular function; GO:0043087 regulation of GTPase activity; GO:0065007 biological regulation; GO:0043085 positive regulatio…		GO:0098772 molecular function regulator; GO:0030234 enzyme regulator activity; GO:0008047 enzyme activator activity; GO:0060589 nucleoside-triphosphatase regulator activity; GO:0005096 GTPase activator activity; GO:0030695 GTPase regulator activity;	K12493	ARFGAP2_3; ADP-ribosylation factor GTPase-activating protein 2/3	osa04144 Endocytosis - Oryza sativa japonica (Japanese rice) (RefSeq);
A2YIF2	PREDICTED: probable carboxylesterase 15 [Oryza sativa Japonica Group]	1.579	Up	1.0753e-09	OsI_24993	36.009	61.102	36.4	10	20	10	cytoplasm	GO:0008152 metabolic process;		GO:0016787 hydrolase activity; GO:0003824 catalytic activity;				IPR029058; IPR013094;	Alpha/Beta hydrolase fold; Alpha/beta hydrolase fold-3;
Q6K439	"Probable plastid-lipid-associated protein 2, chloroplastic OS=Oryza sativa subsp. japonica OX=39947 GN=PAP2"	1.576	Up	1e-32	PAP2	33.919	125.11	45.5	10	42	10	chloroplast		GO:0043226 organelle; GO:0043231 intracellular membrane-bounded organelle; GO:0043229 intracellular organelle; GO:0044464 cell part; GO:0005622 intracellular; GO:0005737 cytoplasm; GO:0044424 intracellular part; GO:0043227 membrane-bounded organelle; GO:0005623 cell; GO:0009536 plastid; GO:0044444 cytoplasmic part; GO:0009507 chloroplast;					IPR006843;	Plastid lipid-associated protein/fibrillin conserved domain;
Q5VRF6	Os06g0168500 protein OS=Oryza sativa subsp. japonica OX=39947 GN=Os06g0168500	1.574	Up	0.035798	Os06g0168500	34.648	19.838	19.7	6	7	6	Golgi apparatus	GO:0016043 cellular component organization; GO:0090174 organelle membrane fusion; GO:0046907 intracellular transport; GO:0044699 single-organism process; GO:0022406 membrane docking; GO:0015031 protein transport; GO:0051234 establishment of localization; GO:0051649 establishment of localization in cell; GO:1902578 single-organism localization; GO:0006886 intracellular protein transport; GO:004480…	GO:0016020 membrane; GO:0071944 cell periphery; GO:0098796 membrane protein complex; GO:0005737 cytoplasm; GO:0031224 intrinsic component of membrane; GO:0032991 macromolecular complex; GO:0012505 endomembrane system; GO:0044424 intracellular part; GO:0005623 cell; GO:0016021 integral component of membrane; GO:0005886 plasma membrane; GO:0044464 cell part; GO:0044425 membrane part; GO:0005622 int…	GO:0000149 SNARE binding; GO:0005484 SNAP receptor activity; GO:0005515 protein binding; GO:0005488 binding;	K08486	STX1B_2_3; syntaxin 1B/2/3	osa04130 SNARE interactions in vesicular transport - Oryza sativa japonica (Japanese rice) (RefSeq);	IPR000727; IPR010989; IPR006011;	Target SNARE coiled-coil homology domain; SNARE; Syntaxin, N-terminal domain;
Q6Z2X6	Cycloartenol synthase OS=Oryza sativa subsp. japonica OX=39947 GN=Os02g0139700	1.574	Up	0.043279	Os02g0139700	85.681	18.044	12.4	6	6	6	chloroplast			GO:0031559 oxidosqualene cyclase activity; GO:0016853 isomerase activity; GO:0016871 cycloartenol synthase activity; GO:0016866 intramolecular transferase activity; GO:0003824 catalytic activity;	K01853	CAS1; cycloartenol synthase [EC:5.4.99.8]	osa00100 Steroid biosynthesis - Oryza sativa japonica (Japanese rice) (RefSeq); osa01100 Metabolic pathways - Oryza sativa japonica (Japanese rice) (RefSeq); osa01110 Biosynthesis of secondary metabolites - Oryza sativa japonica (Japanese rice) (RefSeq);	IPR032696; IPR032697; IPR008930;	Squalene cyclase, C-terminal; Squalene cyclase, N-terminal; Terpenoid cyclases/protein prenyltransferase alpha-alpha toroid;
A2WXH7	PREDICTED: patellin-3 [Oryza sativa Japonica Group]	1.573	Up	1.91517e-05	OsI_04628	66.229	79.55	26.1	12	15	9	nucleus	GO:0006810 transport; GO:0051179 localization; GO:0051234 establishment of localization;	GO:0031224 intrinsic component of membrane; GO:0016020 membrane; GO:0016021 integral component of membrane; GO:0044425 membrane part;					IPR001251; IPR009038; IPR011074;	CRAL-TRIO lipid binding domain; GOLD domain; CRAL/TRIO, N-terminal domain;
Q6I608	Os05g0556900 protein OS=Oryza sativa subsp. japonica OX=39947 GN=Os05g0556900	1.573	Up	0.0050022	Os05g0556900	12.661	37.454	55	6	11	3	cytoplasm	GO:0006518 peptide metabolic process; GO:0043043 peptide biosynthetic process; GO:0044267 cellular protein metabolic process; GO:0006807 nitrogen compound metabolic process; GO:0009058 biosynthetic process; GO:0043603 cellular amide metabolic process; GO:0044238 primary metabolic process; GO:1901566 organonitrogen compound biosynthetic process; GO:1901576 organic substance biosynthetic process; G…	GO:0005840 ribosome; GO:0043226 organelle; GO:0043229 intracellular organelle; GO:0043232 intracellular non-membrane-bounded organelle; GO:0044464 cell part; GO:0005622 intracellular; GO:0005737 cytoplasm; GO:0032991 macromolecular complex; GO:0044424 intracellular part; GO:1990904 ribonucleoprotein complex; GO:0005623 cell; GO:0030529 intracellular ribonucleoprotein complex; GO:0044444 cytoplasm…	GO:0003735 structural constituent of ribosome; GO:0005198 structural molecule activity;	K02917	RP-L35Ae; large subunit ribosomal protein L35Ae	osa03010 Ribosome - Oryza sativa japonica (Japanese rice) (RefSeq);	IPR009000;	Translation protein, beta-barrel domain;
Q69JH3	Glycosyltransferase OS=Oryza sativa subsp. japonica OX=39947 GN=Os09g0517900	1.572	Up	0.00013793	Os09g0517900	50.519	9.0846	8.3	4	5	4	cytoplasm	GO:0008152 metabolic process;	GO:0043231 intracellular membrane-bounded organelle; GO:0043226 organelle; GO:0043229 intracellular organelle; GO:0044464 cell part; GO:0005622 intracellular; GO:0044424 intracellular part; GO:0043227 membrane-bounded organelle; GO:0005623 cell;	GO:0080043 quercetin 3-O-glucosyltransferase activity; GO:0016758 transferase activity, transferring hexosyl groups; GO:0003824 catalytic activity; GO:0035251 UDP-glucosyltransferase activity; GO:0008194 UDP-glycosyltransferase activity; GO:0046527 glucosyltransferase activity; GO:0016757 transferase activity, transferring glycosyl groups; GO:0080044 quercetin 7-O-glucosyltransferase activity; GO…	K13691
B7FA83	Os01g0942900 protein OS=Oryza sativa subsp. japonica OX=39947 GN=Os01g0942900	1.57	Up	0.00132278	Os01g0942900	58.939	10.437	9	4	4	4	cytoplasm			GO:0005515 protein binding; GO:0005488 binding;				IPR020683;	Ankyrin repeat-containing domain;
B9EU15	plant/F25P12-18 protein [Medicago truncatula]	1.57	Up	0.000142173	OsJ_00845	17.349	5.3911	18	3	7	3	cytoplasm
Q7XLR1	Probable aquaporin PIP2-6 OS=Oryza sativa subsp. japonica OX=39947 GN=PIP2-6	1.567	Up	1.4614e-06	PIP2-6	29.963	10.19	10.3	2	7	2	plasma membrane	GO:0006833 water transport; GO:0006810 transport; GO:0055085 transmembrane transport; GO:0034220 ion transmembrane transport; GO:1902578 single-organism localization; GO:0006811 ion transport; GO:0044699 single-organism process; GO:0051179 localization; GO:0042044 fluid transport; GO:0051234 establishment of localization; GO:0044765 single-organism transport;	GO:0016020 membrane; GO:0031226 intrinsic component of plasma membrane; GO:0044459 plasma membrane part; GO:0044425 membrane part; GO:0044464 cell part; GO:0071944 cell periphery; GO:0031224 intrinsic component of membrane; GO:0005887 integral component of plasma membrane; GO:0005623 cell; GO:0016021 integral component of membrane; GO:0005886 plasma membrane;	GO:0022838 substrate-specific channel activity; GO:0022803 passive transmembrane transporter activity; GO:0015250 water channel activity; GO:0022892 substrate-specific transporter activity; GO:0005372 water transmembrane transporter activity; GO:0015267 channel activity; GO:0022891 substrate-specific transmembrane transporter activity; GO:0022857 transmembrane transporter activity; GO:0005215 tra…	K09872			IPR023271;	Aquaporin-like;
Q10QP0	Os03g0189400 protein OS=Oryza sativa subsp. japonica OX=39947 GN=Os03g0189400	1.563	Up	0.034796	Os03g0189400	40.804	8.9174	13.9	5	8	5	cytoplasm	GO:0044699 single-organism process; GO:0008152 metabolic process; GO:0055114 oxidation-reduction process; GO:0044710 single-organism metabolic process;		GO:0046914 transition metal ion binding; GO:0003824 catalytic activity; GO:0005488 binding; GO:0043167 ion binding; GO:0046872 metal ion binding; GO:0043169 cation binding; GO:0008270 zinc ion binding; GO:0016491 oxidoreductase activity;	K00121	frmA; S-(hydroxymethyl)glutathione dehydrogenase / alcohol dehydrogenase [EC:1.1.1.284 1.1.1.1]	osa01200 Carbon metabolism - Oryza sativa japonica (Japanese rice) (RefSeq); osa01100 Metabolic pathways - Oryza sativa japonica (Japanese rice) (RefSeq); osa00071 Fatty acid degradation - Oryza sativa japonica (Japanese rice) (RefSeq); osa00010 Glycolysis / Gluconeogenesis - Oryza sativa japonica (Japanese rice) (RefSeq); osa00350 Tyrosine metabolism - Oryza sativa japonica (Japanese rice) (RefS…	IPR011032; IPR016040; IPR013154; IPR013149;	GroES-like; NAD(P)-binding domain; Alcohol dehydrogenase, N-terminal; Alcohol dehydrogenase, C-terminal;
Q84P96	3-ketoacyl-CoA thiolase-like protein OS=Oryza sativa subsp. japonica OX=39947 GN=Os02g0817700	1.562	Up	1.5262e-07	Os02g0817700	46.829	140.41	37.3	12	27	12	chloroplast	GO:0008152 metabolic process;		GO:0016746 transferase activity, transferring acyl groups; GO:0016747 transferase activity, transferring acyl groups other than amino-acyl groups; GO:0003824 catalytic activity; GO:0016740 transferase activity;	K07513	ACAA1; acetyl-CoA acyltransferase 1 [EC:2.3.1.16]	osa00280 Valine, leucine and isoleucine degradation - Oryza sativa japonica (Japanese rice) (RefSeq); osa00592 alpha-Linolenic acid metabolism - Oryza sativa japonica (Japanese rice) (RefSeq); osa01100 Metabolic pathways - Oryza sativa japonica (Japanese rice) (RefSeq); osa00071 Fatty acid degradation - Oryza sativa japonica (Japanese rice) (RefSeq); osa01212 Fatty acid metabolism - Oryza sativa …	IPR016039; IPR020616; IPR020617;	Thiolase-like; Thiolase, N-terminal; Thiolase, C-terminal;
Q69R01	Transmembrane 9 superfamily member OS=Oryza sativa subsp. japonica OX=39947 GN=Os02g0797700	1.561	Up	2.4494e-05	Os02g0797700	74.134	26.731	11.6	7	9	7	plasma membrane		GO:0031224 intrinsic component of membrane; GO:0016020 membrane; GO:0016021 integral component of membrane; GO:0044425 membrane part;
Q9ZR36	Amylogenin OS=Oryza sativa OX=4530 GN=amy	1.561	Up	0.0067154	amy	38.906	14.72	19.9	6	10	6	cytoplasm	GO:0016051 carbohydrate biosynthetic process; GO:0044711 single-organism biosynthetic process; GO:0006073 cellular glucan metabolic process; GO:0000271 polysaccharide biosynthetic process; GO:0030243 cellulose metabolic process; GO:0044042 glucan metabolic process; GO:0044763 single-organism cellular process; GO:0044699 single-organism process; GO:0033692 cellular polysaccharide biosynthetic proc…		GO:0016853 isomerase activity; GO:0016866 intramolecular transferase activity; GO:0003824 catalytic activity;	K13379	RGP; reversibly glycosylated polypeptide / UDP-arabinopyranose mutase [EC:2.4.1.- 5.4.99.30]	osa00520 Amino sugar and nucleotide sugar metabolism - Oryza sativa japonica (Japanese rice) (RefSeq);
Q8H631	Acyl-coenzyme A oxidase OS=Oryza sativa subsp. japonica OX=39947 GN=Os06g0103500	1.559	Up	5.9807e-07	Os06g0103500	74.393	78.608	22.9	13	27	13	cytoplasm	GO:0034440 lipid oxidation; GO:0044699 single-organism process; GO:0044255 cellular lipid metabolic process; GO:0044237 cellular metabolic process; GO:0071704 organic substance metabolic process; GO:0008152 metabolic process; GO:0030258 lipid modification; GO:0044248 cellular catabolic process; GO:0032787 monocarboxylic acid metabolic process; GO:0009987 cellular process; GO:0006629 lipid metabol…	GO:0043226 organelle; GO:0043231 intracellular membrane-bounded organelle; GO:0043229 intracellular organelle; GO:0044464 cell part; GO:0005622 intracellular; GO:0005777 peroxisome; GO:0042579 microbody; GO:0005737 cytoplasm; GO:0044424 intracellular part; GO:0005623 cell; GO:0043227 membrane-bounded organelle; GO:0044444 cytoplasmic part;	GO:0016634 oxidoreductase activity, acting on the CH-CH group of donors, oxygen as acceptor; GO:1901265 nucleoside phosphate binding; GO:0050660 flavin adenine dinucleotide binding; GO:0043167 ion binding; GO:0003997 acyl-CoA oxidase activity; GO:0000166 nucleotide binding; GO:0048037 cofactor binding; GO:0016491 oxidoreductase activity; GO:0016627 oxidoreductase activity, acting on the CH-CH gro…	K00232	E1.3.3.6; acyl-CoA oxidase [EC:1.3.3.6]	osa00592 alpha-Linolenic acid metabolism - Oryza sativa japonica (Japanese rice) (RefSeq); osa01100 Metabolic pathways - Oryza sativa japonica (Japanese rice) (RefSeq); osa00071 Fatty acid degradation - Oryza sativa japonica (Japanese rice) (RefSeq); osa01212 Fatty acid metabolism - Oryza sativa japonica (Japanese rice) (RefSeq); osa04146 Peroxisome - Oryza sativa japonica (Japanese rice) (RefSeq…	IPR029320; IPR009100; IPR013786; IPR006091; IPR002655; IPR009075;	Acyl-coenzyme A oxidase, N-terminal; Acyl-CoA dehydrogenase/oxidase, N-terminal and middle domain; Acyl-CoA dehydrogenase/oxidase, N-terminal; Acyl-CoA oxidase/dehydrogenase, central domain; Acyl-CoA oxidase, C-terminal; Acyl-CoA dehydrogenase/oxidase C-terminal;
A0A0E0I6D3	PREDICTED: ribosome maturation protein SBDS [Oryza sativa Japonica Group]	1.552	Up	0.010022	---	38.629	3.2578	3.2	1	2	1	chloroplast	GO:0044085 cellular component biogenesis; GO:0016043 cellular component organization; GO:0034622 cellular macromolecular complex assembly; GO:0022613 ribonucleoprotein complex biogenesis; GO:0022618 ribonucleoprotein complex assembly; GO:0042254 ribosome biogenesis; GO:0042256 mature ribosome assembly; GO:0042255 ribosome assembly; GO:0043933 macromolecular complex subunit organization; GO:007182…			K14574	SDO1; ribosome maturation protein SDO1	osa03008 Ribosome biogenesis in eukaryotes - Oryza sativa japonica (Japanese rice) (RefSeq);	IPR018978; IPR019783;	Ribosome maturation protein SBDS, C-terminal; Ribosome maturation protein SBDS, N-terminal;
A2YN39	PREDICTED: LOC100284908 isoform X1 [Zea mays]	1.552	Up	0.00083964	OsI_26649	50.899	236.06	41	11	17	11	extracellular			GO:0005515 protein binding; GO:0005488 binding;				IPR000008;	C2 domain;
Q5KQK6	Os05g0179800 protein OS=Oryza sativa subsp. japonica OX=39947 GN=Os05g0179800	1.552	Up	0.0070793	Os05g0179800	33.62	11.023	26	7	9	7	nucleus
Q5SNC0	Os06g0173100 protein OS=Oryza sativa subsp. japonica OX=39947 GN=Os06g0173100	1.551	Up	0.0026824	Os06g0173100	47.779	4.3984	49.2	16	33	2	cytoplasm	GO:0060260 regulation of transcription initiation from RNA polymerase II promoter; GO:0032270 positive regulation of cellular protein metabolic process; GO:0031331 positive regulation of cellular catabolic process; GO:0009891 positive regulation of biosynthetic process; GO:0044699 single-organism process; GO:0036503 ERAD pathway; GO:0044237 cellular metabolic process; GO:0051130 positive regulati…	GO:0005838 proteasome regulatory particle; GO:0005737 cytoplasm; GO:0032991 macromolecular complex; GO:0044424 intracellular part; GO:0005623 cell; GO:0044422 organelle part; GO:1905369 endopeptidase complex; GO:0031974 membrane-enclosed lumen; GO:1902494 catalytic complex; GO:0070013 intracellular organelle lumen; GO:0022624 proteasome accessory complex; GO:0005622 intracellular; GO:0044464 cell…	GO:1901265 nucleoside phosphate binding; GO:0016817 hydrolase activity, acting on acid anhydrides; GO:0005515 protein binding; GO:0016787 hydrolase activity; GO:0016887 ATPase activity; GO:0097159 organic cyclic compound binding; GO:1901363 heterocyclic compound binding; GO:0016462 pyrophosphatase activity; GO:0003824 catalytic activity; GO:0032553 ribonucleotide binding; GO:0005488 binding; GO:0…	K03065	PSMC3; 26S proteasome regulatory subunit T5	osa03050 Proteasome - Oryza sativa japonica (Japanese rice) (RefSeq);	IPR003593; IPR003959; IPR027417;	AAA+ ATPase domain; ATPase, AAA-type, core; P-loop containing nucleoside triphosphate hydrolase;
Q6EUP4	14-3-3-like protein GF14-E OS=Oryza sativa subsp. japonica OX=39947 GN=GF14E	1.551	Up	2.3292e-05	GF14E	29.692	183.24	55.3	14	61	3	plasma membrane		GO:0043226 organelle; GO:0043231 intracellular membrane-bounded organelle; GO:0043229 intracellular organelle; GO:0005634 nucleus; GO:0044464 cell part; GO:0005622 intracellular; GO:0005737 cytoplasm; GO:0044424 intracellular part; GO:0043227 membrane-bounded organelle; GO:0005623 cell;	GO:0019904 protein domain specific binding; GO:0005515 protein binding; GO:0005488 binding;	K06630			IPR023410;	14-3-3 domain;
Q943F3	60S ribosomal protein L18a OS=Oryza sativa subsp. japonica OX=39947 GN=RPL18A	1.551	Up	0.0045802	RPL18A	21.4	7.5644	33.7	5	11	2	nucleus	GO:0006518 peptide metabolic process; GO:0043043 peptide biosynthetic process; GO:0044267 cellular protein metabolic process; GO:0006807 nitrogen compound metabolic process; GO:0009058 biosynthetic process; GO:0043603 cellular amide metabolic process; GO:0044238 primary metabolic process; GO:1901566 organonitrogen compound biosynthetic process; GO:1901576 organic substance biosynthetic process; G…	GO:0005840 ribosome; GO:0043229 intracellular organelle; GO:0043232 intracellular non-membrane-bounded organelle; GO:0022625 cytosolic large ribosomal subunit; GO:0044446 intracellular organelle part; GO:0005737 cytoplasm; GO:0032991 macromolecular complex; GO:0044424 intracellular part; GO:0005829 cytosol; GO:0005623 cell; GO:0044422 organelle part; GO:0043228 non-membrane-bounded organelle; GO:…	GO:0003735 structural constituent of ribosome; GO:0005198 structural molecule activity;	K02882	RP-L18Ae; large subunit ribosomal protein L18Ae	osa03010 Ribosome - Oryza sativa japonica (Japanese rice) (RefSeq);	IPR023573;	Ribosomal protein 50S-L18Ae/60S-L20/60S-L18A;
A0A0E0HVY0	PREDICTED: protease 2 isoform X1 [Oryza sativa Japonica Group]	1.55	Up	3.7065e-07	---	70.364	20.012	13.1	6	7	6	chloroplast	GO:0006508 proteolysis; GO:0008152 metabolic process; GO:0043170 macromolecule metabolic process; GO:0019538 protein metabolic process; GO:0044238 primary metabolic process; GO:0071704 organic substance metabolic process;		GO:0004252 serine-type endopeptidase activity; GO:0004175 endopeptidase activity; GO:0008238 exopeptidase activity; GO:0008233 peptidase activity; GO:0003824 catalytic activity; GO:0017171 serine hydrolase activity; GO:0008236 serine-type peptidase activity; GO:0070011 peptidase activity, acting on L-amino acid peptides; GO:0016787 hydrolase activity; GO:0070008 serine-type exopeptidase activity;	K01354			IPR001375; IPR029058; IPR023302;	Peptidase S9, prolyl oligopeptidase, catalytic domain; Alpha/Beta hydrolase fold; Peptidase S9A, N-terminal domain;
Q6ERW9	Probable cinnamyl alcohol dehydrogenase 8B OS=Oryza sativa subsp. japonica OX=39947 GN=CAD8B	1.548	Up	1.773e-06	CAD8B	45.575	80.904	28.7	12	29	4	chloroplast	GO:0006725 cellular aromatic compound metabolic process; GO:0044711 single-organism biosynthetic process; GO:0055114 oxidation-reduction process; GO:0044763 single-organism cellular process; GO:1901360 organic cyclic compound metabolic process; GO:0044699 single-organism process; GO:0009058 biosynthetic process; GO:0009699 phenylpropanoid biosynthetic process; GO:0009809 lignin biosynthetic proce…		GO:0016614 oxidoreductase activity, acting on CH-OH group of donors; GO:0016616 oxidoreductase activity, acting on the CH-OH group of donors, NAD or NADP as acceptor; GO:0045551 cinnamyl-alcohol dehydrogenase activity; GO:0046914 transition metal ion binding; GO:0003824 catalytic activity; GO:0005488 binding; GO:0043167 ion binding; GO:0043169 cation binding; GO:0046872 metal ion binding; GO:0008…	K00083	E1.1.1.195; cinnamyl-alcohol dehydrogenase [EC:1.1.1.195]	osa01100 Metabolic pathways - Oryza sativa japonica (Japanese rice) (RefSeq); osa00940 Phenylpropanoid biosynthesis - Oryza sativa japonica (Japanese rice) (RefSeq); osa01110 Biosynthesis of secondary metabolites - Oryza sativa japonica (Japanese rice) (RefSeq);	IPR011032; IPR020843; IPR016040; IPR013154; IPR013149;	GroES-like; Polyketide synthase, enoylreductase domain; NAD(P)-binding domain; Alcohol dehydrogenase, N-terminal; Alcohol dehydrogenase, C-terminal;
Q9LGA3	Os01g0128400 protein OS=Oryza sativa subsp. japonica OX=39947 GN=Os01g0128400	1.548	Up	1.3888e-10	Os01g0128400	63.316	28.866	13.7	9	13	9	endoplasmic reticulum
B9F6B2	PREDICTED: conserved oligomeric Golgi complex subunit 6 [Oryza sativa Japonica Group]	1.547	Up	0.046178	OsJ_09988	77.079	10.52	6.8	4	5	4	chloroplast	GO:0006810 transport; GO:0048193 Golgi vesicle transport; GO:0051179 localization; GO:0006891 intra-Golgi vesicle-mediated transport; GO:0051234 establishment of localization; GO:0016192 vesicle-mediated transport;	GO:0043229 intracellular organelle; GO:0005737 cytoplasm; GO:0044446 intracellular organelle part; GO:0012505 endomembrane system; GO:0032991 macromolecular complex; GO:0044424 intracellular part; GO:0005623 cell; GO:0044422 organelle part; GO:0043231 intracellular membrane-bounded organelle; GO:0043226 organelle; GO:0044464 cell part; GO:0005622 intracellular; GO:0044431 Golgi apparatus part; GO…		K20293
Q53NG8	Aldehyde dehydrogenase OS=Oryza sativa subsp. japonica OX=39947 GN=LOC_Os11g08300	1.546	Up	3.42715e-12	LOC_Os11g08300	52.513	69.484	23.2	12	20	12	cytoplasm	GO:0008152 metabolic process; GO:0055114 oxidation-reduction process; GO:0044710 single-organism metabolic process; GO:0044763 single-organism cellular process; GO:0044699 single-organism process; GO:0006081 cellular aldehyde metabolic process; GO:0009987 cellular process; GO:0044237 cellular metabolic process; GO:0071704 organic substance metabolic process;	GO:0031224 intrinsic component of membrane; GO:0016020 membrane; GO:0016021 integral component of membrane; GO:0044425 membrane part;	GO:0016620 oxidoreductase activity, acting on the aldehyde or oxo group of donors, NAD or NADP as acceptor; GO:0003824 catalytic activity; GO:0004030 aldehyde dehydrogenase [NAD(P)+] activity; GO:0016491 oxidoreductase activity; GO:0016903 oxidoreductase activity, acting on the aldehyde or oxo group of donors;	K00128	ALDH; aldehyde dehydrogenase (NAD+) [EC:1.2.1.3]	osa00380 Tryptophan metabolism - Oryza sativa japonica (Japanese rice) (RefSeq); osa00340 Histidine metabolism - Oryza sativa japonica (Japanese rice) (RefSeq); osa00310 Lysine degradation - Oryza sativa japonica (Japanese rice) (RefSeq); osa00071 Fatty acid degradation - Oryza sativa japonica (Japanese rice) (RefSeq); osa00620 Pyruvate metabolism - Oryza sativa japonica (Japanese rice) (RefSeq);…	IPR016161; IPR015590; IPR016162; IPR016163;	Aldehyde/histidinol dehydrogenase; Aldehyde dehydrogenase domain; Aldehyde dehydrogenase N-terminal domain; Aldehyde dehydrogenase, C-terminal;
A3BGS2	PREDICTED: cytochrome P450 71A1 [Oryza sativa Japonica Group]	1.545	Up	0.032605	OsJ_23163	43.618	8.6512	7.7	2	3	2	chloroplast	GO:0044699 single-organism process; GO:0008152 metabolic process; GO:0055114 oxidation-reduction process; GO:0044710 single-organism metabolic process;		GO:0097159 organic cyclic compound binding; GO:1901363 heterocyclic compound binding; GO:0020037 heme binding; GO:0005506 iron ion binding; GO:0046914 transition metal ion binding; GO:0003824 catalytic activity; GO:0005488 binding; GO:0043167 ion binding; GO:0016705 oxidoreductase activity, acting on paired donors, with incorporation or reduction of molecular oxygen; GO:0043169 cation binding; GO…
Q8S694	"ABC transporter family protein, expressed OS=Oryza sativa subsp. japonica OX=39947 GN=Os03g0441500"	1.545	Up	2.6479e-06	Os03g0441500	77.815	69.849	13.5	7	10	7	chloroplast			GO:0005524 ATP binding; GO:1901265 nucleoside phosphate binding; GO:0001882 nucleoside binding; GO:0043167 ion binding; GO:0016817 hydrolase activity, acting on acid anhydrides; GO:0016787 hydrolase activity; GO:0000166 nucleotide binding; GO:0017111 nucleoside-triphosphatase activity; GO:0016887 ATPase activity; GO:0097159 organic cyclic compound binding; GO:1901363 heterocyclic compound binding…	K06184			IPR003593; IPR003439; IPR027417;	AAA+ ATPase domain; ABC transporter-like; P-loop containing nucleoside triphosphate hydrolase;
Q9LGQ6	Acyl transferase 9 OS=Oryza sativa subsp. japonica OX=39947 GN=AT9	1.541	Up	3.838e-05	AT9	46.166	30.066	27.7	9	16	9	cytoplasm			GO:0016746 transferase activity, transferring acyl groups; GO:0016747 transferase activity, transferring acyl groups other than amino-acyl groups; GO:0003824 catalytic activity; GO:0016740 transferase activity; GO:0016410 N-acyltransferase activity;				IPR023213;	Chloramphenicol acetyltransferase-like domain;
Q10KP0	Os03g0376600 protein OS=Oryza sativa subsp. japonica OX=39947 GN=Os03g0376600	1.54	Up	0.0062163	Os03g0376600	28.556	58.463	17.7	4	11	2	chloroplast		GO:0019028 viral capsid; GO:0044464 cell part; GO:0005622 intracellular; GO:0019012 virion; GO:0032991 macromolecular complex; GO:0044424 intracellular part; GO:1990904 ribonucleoprotein complex; GO:0005623 cell; GO:0030529 intracellular ribonucleoprotein complex; GO:0044423 virion part; GO:0019013 viral nucleocapsid;	GO:0097159 organic cyclic compound binding; GO:1901363 heterocyclic compound binding; GO:1901265 nucleoside phosphate binding; GO:0005488 binding; GO:0003676 nucleic acid binding; GO:0000166 nucleotide binding; GO:0036094 small molecule binding;	K11294			IPR000504; IPR012677;	RNA recognition motif domain; Nucleotide-binding alpha-beta plait domain;
Q6I5U8	Os05g0432400 protein OS=Oryza sativa subsp. japonica OX=39947 GN=Os05g0432400	1.54	Up	0.0050201	Os05g0432400	53.942	14.235	11.2	4	6	4	plasma membrane		GO:0043229 intracellular organelle; GO:0016020 membrane; GO:0005783 endoplasmic reticulum; GO:0005737 cytoplasm; GO:0031224 intrinsic component of membrane; GO:0012505 endomembrane system; GO:0044424 intracellular part; GO:0005623 cell; GO:0016021 integral component of membrane; GO:0043231 intracellular membrane-bounded organelle; GO:0043226 organelle; GO:0005622 intracellular; GO:0044464 cell pa…	GO:0043169 cation binding; GO:0046872 metal ion binding; GO:0005509 calcium ion binding; GO:0005488 binding; GO:0043167 ion binding;
A0A0N7KGC5	Os02g0821800 protein OS=Oryza sativa subsp. japonica OX=39947 GN=Os02g0821800	1.539	Up	7.7143e-11	Os02g0821800	26.742	32.312	38.4	9	14	9	cytoplasm	GO:0016072 rRNA metabolic process; GO:0006396 RNA processing; GO:0034470 ncRNA processing; GO:0044085 cellular component biogenesis; GO:0022613 ribonucleoprotein complex biogenesis; GO:0006725 cellular aromatic compound metabolic process; GO:0006807 nitrogen compound metabolic process; GO:1901360 organic cyclic compound metabolic process; GO:0042254 ribosome biogenesis; GO:0044238 primary metabol…		GO:0097159 organic cyclic compound binding; GO:1901363 heterocyclic compound binding; GO:0003723 RNA binding; GO:0008168 methyltransferase activity; GO:0003824 catalytic activity; GO:0005488 binding; GO:0003676 nucleic acid binding; GO:0016741 transferase activity, transferring one-carbon groups; GO:0016740 transferase activity;	K14563	NOP1; rRNA 2'-O-methyltransferase fibrillarin [EC:2.1.1.-]	osa03008 Ribosome biogenesis in eukaryotes - Oryza sativa japonica (Japanese rice) (RefSeq);	IPR029063;	S-adenosyl-L-methionine-dependent methyltransferase;
Q6ZGX8	Os02g0690700 protein OS=Oryza sativa subsp. japonica OX=39947 GN=Os02g0690700	1.539	Up	0.00025618	Os02g0690700	49.27	13.924	12.8	5	5	5	cytoplasm	GO:0046907 intracellular transport; GO:0016192 vesicle-mediated transport; GO:0071702 organic substance transport; GO:0006897 endocytosis; GO:0015031 protein transport; GO:0051234 establishment of localization; GO:0051641 cellular localization; GO:0006810 transport; GO:0045184 establishment of protein localization; GO:0070727 cellular macromolecule localization; GO:0051649 establishment of locali…	GO:0016020 membrane; GO:0030119 AP-type membrane coat adaptor complex; GO:0071944 cell periphery; GO:0098796 membrane protein complex; GO:0048475 coated membrane; GO:0005737 cytoplasm; GO:0032991 macromolecular complex; GO:0044424 intracellular part; GO:0005829 cytosol; GO:0005623 cell; GO:0005886 plasma membrane; GO:0005622 intracellular; GO:0044464 cell part; GO:0044425 membrane part; GO:003013…		K11826	AP2M1; AP-2 complex subunit mu-1	osa04144 Endocytosis - Oryza sativa japonica (Japanese rice) (RefSeq);	IPR028565; IPR011012;	Mu homology domain; Longin-like domain;
Q9FXQ3	Calcium-dependent protein kinase 13 OS=Oryza sativa subsp. japonica OX=39947 GN=CPK13	1.538	Up	0.0030633	CPK13	60.966	42.066	12.7	4	6	4	mitochondria	GO:0050794 regulation of cellular process; GO:0044700 single organism signaling; GO:0016310 phosphorylation; GO:0009738 abscisic acid-activated signaling pathway; GO:0001101 response to acid chemical; GO:0018209 peptidyl-serine modification; GO:0071310 cellular response to organic substance; GO:0044267 cellular protein metabolic process; GO:1901700 response to oxygen-containing compound; GO:00446…	GO:0043226 organelle; GO:0043231 intracellular membrane-bounded organelle; GO:0043229 intracellular organelle; GO:0016020 membrane; GO:0005634 nucleus; GO:0044464 cell part; GO:0005622 intracellular; GO:0005737 cytoplasm; GO:0044424 intracellular part; GO:0043227 membrane-bounded organelle; GO:0005623 cell;	GO:1901265 nucleoside phosphate binding; GO:0016773 phosphotransferase activity, alcohol group as acceptor; GO:0005515 protein binding; GO:0004683 calmodulin-dependent protein kinase activity; GO:0004672 protein kinase activity; GO:0097159 organic cyclic compound binding; GO:1901363 heterocyclic compound binding; GO:0016301 kinase activity; GO:0003824 catalytic activity; GO:0032553 ribonucleotide…	K13412	CPK; calcium-dependent protein kinase [EC:2.7.11.1]	osa04626 Plant-pathogen interaction - Oryza sativa japonica (Japanese rice) (RefSeq);	IPR000719; IPR002048; IPR011992; IPR011009;	Protein kinase domain; EF-hand domain; EF-hand domain pair; Protein kinase-like domain;
B9G4G0	Uridine kinase OS=Oryza sativa subsp. japonica OX=39947 GN=OsJ_29933	1.537	Up	0.0028982	OsJ_29933	54.946	22.877	14.1	6	8	3	cytoplasm	GO:0046132 pyrimidine ribonucleoside biosynthetic process; GO:0009116 nucleoside metabolic process; GO:0009147 pyrimidine nucleoside triphosphate metabolic process; GO:0044206 UMP salvage; GO:0009130 pyrimidine nucleoside monophosphate biosynthetic process; GO:0009117 nucleotide metabolic process; GO:0032262 pyrimidine nucleotide salvage; GO:0044699 single-organism process; GO:0009058 biosyntheti…		GO:0005524 ATP binding; GO:0019206 nucleoside kinase activity; GO:1901265 nucleoside phosphate binding; GO:0019205 nucleobase-containing compound kinase activity; GO:0001882 nucleoside binding; GO:0043167 ion binding; GO:0000166 nucleotide binding; GO:0097159 organic cyclic compound binding; GO:1901363 heterocyclic compound binding; GO:0032549 ribonucleoside binding; GO:0004849 uridine kinase act…	K00876	udk; uridine kinase [EC:2.7.1.48]	osa01100 Metabolic pathways - Oryza sativa japonica (Japanese rice) (RefSeq); osa00240 Pyrimidine metabolism - Oryza sativa japonica (Japanese rice) (RefSeq);	IPR000836; IPR006083; IPR027417; IPR029057;	Phosphoribosyltransferase domain; Phosphoribulokinase/uridine kinase; P-loop containing nucleoside triphosphate hydrolase; Phosphoribosyltransferase-like;
Q84VE1	Adenosylhomocysteinase OS=Oryza sativa subsp. japonica OX=39947 GN=OsJ_33804	1.537	Up	6.4555e-10	OsJ_33804	53.21	137.49	41	17	53	17	cytoplasm	GO:1901606 alpha-amino acid catabolic process; GO:0009116 nucleoside metabolic process; GO:0042278 purine nucleoside metabolic process; GO:0046498 S-adenosylhomocysteine metabolic process; GO:0006725 cellular aromatic compound metabolic process; GO:0044699 single-organism process; GO:0072523 purine-containing compound catabolic process; GO:0044237 cellular metabolic process; GO:0071704 organic su…		GO:0097159 organic cyclic compound binding; GO:1901363 heterocyclic compound binding; GO:0004013 adenosylhomocysteinase activity; GO:0016801 hydrolase activity, acting on ether bonds; GO:1901265 nucleoside phosphate binding; GO:0051287 NAD binding; GO:0003824 catalytic activity; GO:0005488 binding; GO:0016787 hydrolase activity; GO:0000166 nucleotide binding; GO:0048037 cofactor binding; GO:00168…	K01251	E3.3.1.1; adenosylhomocysteinase [EC:3.3.1.1]	osa01100 Metabolic pathways - Oryza sativa japonica (Japanese rice) (RefSeq); osa00270 Cysteine and methionine metabolism - Oryza sativa japonica (Japanese rice) (RefSeq);	IPR016040; IPR015878;	NAD(P)-binding domain; S-adenosyl-L-homocysteine hydrolase, NAD binding domain;
Q8S9S4	IAA-amino acid hydrolase ILR1-like 1 OS=Oryza sativa subsp. japonica OX=39947 GN=ILL1	1.534	Up	6.7864e-07	ILL1	47.134	92.552	27.6	9	17	9	plasma membrane	GO:0008152 metabolic process;	GO:0005788 endoplasmic reticulum lumen; GO:0043229 intracellular organelle; GO:0005783 endoplasmic reticulum; GO:0005737 cytoplasm; GO:0044446 intracellular organelle part; GO:0012505 endomembrane system; GO:0044424 intracellular part; GO:0005623 cell; GO:0044422 organelle part; GO:0043226 organelle; GO:0043231 intracellular membrane-bounded organelle; GO:0031974 membrane-enclosed lumen; GO:00700…	GO:0016787 hydrolase activity; GO:0003824 catalytic activity;	K21604			IPR011650;	Peptidase M20, dimerisation domain;
Q94LR9	"3-ketoacyl-CoA thiolase 2, peroxisomal, putative, expressed OS=Oryza sativa subsp. japonica OX=39947 GN=Os10g0457600"	1.529	Up	1.3187e-09	Os10g0457600	48.025	83.328	34.7	13	25	13	cytoplasm	GO:0008152 metabolic process;		GO:0016746 transferase activity, transferring acyl groups; GO:0016747 transferase activity, transferring acyl groups other than amino-acyl groups; GO:0003824 catalytic activity; GO:0016740 transferase activity;	K07513	ACAA1; acetyl-CoA acyltransferase 1 [EC:2.3.1.16]	osa00280 Valine, leucine and isoleucine degradation - Oryza sativa japonica (Japanese rice) (RefSeq); osa00592 alpha-Linolenic acid metabolism - Oryza sativa japonica (Japanese rice) (RefSeq); osa01100 Metabolic pathways - Oryza sativa japonica (Japanese rice) (RefSeq); osa00071 Fatty acid degradation - Oryza sativa japonica (Japanese rice) (RefSeq); osa01212 Fatty acid metabolism - Oryza sativa …	IPR016039; IPR020616; IPR020617;	Thiolase-like; Thiolase, N-terminal; Thiolase, C-terminal;
Q6L4F8	Guanine nucleotide-binding protein subunit beta-like protein B OS=Oryza sativa subsp. japonica OX=39947 GN=RACK1B	1.528	Up	0.0149162	RACK1B	36.452	48.625	31.2	9	24	6	nucleus	GO:0050794 regulation of cellular process; GO:0044700 single organism signaling; GO:0051716 cellular response to stimulus; GO:0007165 signal transduction; GO:0050789 regulation of biological process; GO:0007154 cell communication; GO:0044699 single-organism process; GO:0023052 signaling; GO:0050896 response to stimulus; GO:0009987 cellular process; GO:0065007 biological regulation;		GO:0005515 protein binding; GO:0004871 signal transducer activity; GO:0005488 binding;	K14753			IPR017986; IPR015943;	WD40-repeat-containing domain; WD40/YVTN repeat-like-containing domain;
Q0D4J5	Phospho-2-dehydro-3-deoxyheptonate aldolase OS=Oryza sativa subsp. japonica OX=39947 GN=Os07g0622200	1.525	Up	0.00024455	Os07g0622200	59.078	57.983	34.3	17	30	9	chloroplast	GO:0009072 aromatic amino acid family metabolic process; GO:0008652 cellular amino acid biosynthetic process; GO:0006725 cellular aromatic compound metabolic process; GO:0016053 organic acid biosynthetic process; GO:0044711 single-organism biosynthetic process; GO:0044281 small molecule metabolic process; GO:0044763 single-organism cellular process; GO:1901360 organic cyclic compound metabolic pr…	GO:0043226 organelle; GO:0043231 intracellular membrane-bounded organelle; GO:0043229 intracellular organelle; GO:0044464 cell part; GO:0005622 intracellular; GO:0005737 cytoplasm; GO:0044424 intracellular part; GO:0043227 membrane-bounded organelle; GO:0005623 cell; GO:0009536 plastid; GO:0044444 cytoplasmic part; GO:0009507 chloroplast;	GO:0016765 transferase activity, transferring alkyl or aryl (other than methyl) groups; GO:0003849 3-deoxy-7-phosphoheptulonate synthase activity; GO:0003824 catalytic activity; GO:0016740 transferase activity;	K01626	E2.5.1.54; 3-deoxy-7-phosphoheptulonate synthase [EC:2.5.1.54]	osa01230 Biosynthesis of amino acids - Oryza sativa japonica (Japanese rice) (RefSeq); osa01100 Metabolic pathways - Oryza sativa japonica (Japanese rice) (RefSeq); osa01110 Biosynthesis of secondary metabolites - Oryza sativa japonica (Japanese rice) (RefSeq); osa00400 Phenylalanine, tyrosine and tryptophan biosynthesis - Oryza sativa japonica (Japanese rice) (RefSeq);
B9G5X5	PREDICTED: RNA-binding protein 39 [Oryza sativa Japonica Group]	1.521	Up	0.029077	OsJ_31660	58.278	44.668	10.8	4	5	2	nucleus	GO:0006396 RNA processing; GO:0006725 cellular aromatic compound metabolic process; GO:1901360 organic cyclic compound metabolic process; GO:0006807 nitrogen compound metabolic process; GO:0044238 primary metabolic process; GO:0044237 cellular metabolic process; GO:0071704 organic substance metabolic process; GO:0006397 mRNA processing; GO:0016070 RNA metabolic process; GO:0008152 metabolic proce…	GO:0043226 organelle; GO:0043231 intracellular membrane-bounded organelle; GO:0043229 intracellular organelle; GO:0005634 nucleus; GO:0044464 cell part; GO:0005622 intracellular; GO:0044424 intracellular part; GO:0043227 membrane-bounded organelle; GO:0005623 cell;	GO:0097159 organic cyclic compound binding; GO:1901363 heterocyclic compound binding; GO:0003723 RNA binding; GO:1901265 nucleoside phosphate binding; GO:0005488 binding; GO:0003676 nucleic acid binding; GO:0000166 nucleotide binding; GO:0036094 small molecule binding;	K13091			IPR000504; IPR029123; IPR012677;	RNA recognition motif domain; Splicing factor RBM39, linker; Nucleotide-binding alpha-beta plait domain;
A2X5H4	PREDICTED: staphylococcal nuclease domain-containing protein 1 [Oryza sativa Japonica Group]	1.517	Up	1e-32	OsI_07454	108.17	152.41	25.2	23	49	23	cytoplasm	GO:0010468 regulation of gene expression; GO:0016458 gene silencing; GO:0050789 regulation of biological process; GO:0031047 gene silencing by RNA; GO:0010629 negative regulation of gene expression; GO:0060255 regulation of macromolecule metabolic process; GO:0044763 single-organism cellular process; GO:0019222 regulation of metabolic process; GO:0044699 single-organism process; GO:0048519 negati…	GO:0044464 cell part; GO:0005622 intracellular; GO:0032991 macromolecular complex; GO:0044424 intracellular part; GO:1990904 ribonucleoprotein complex; GO:0031332 RNAi effector complex; GO:0030529 intracellular ribonucleoprotein complex; GO:0005623 cell; GO:0016442 RISC complex;		K15979			IPR016071; IPR002999;	Staphylococcal nuclease (SNase-like), OB-fold; Tudor domain;
Q9SXY8	"Beta-1,3-glucanase (Fragment) OS=Oryza sativa OX=4530"	1.517	Up	0.00082228	---	35.607	41.833	19.6	6	18	6	extracellular	GO:0008152 metabolic process; GO:0005975 carbohydrate metabolic process; GO:0044238 primary metabolic process; GO:0071704 organic substance metabolic process;		GO:0008422 beta-glucosidase activity; GO:0015926 glucosidase activity; GO:0042973 glucan endo-1,3-beta-D-glucosidase activity; GO:0004553 hydrolase activity, hydrolyzing O-glycosyl compounds; GO:0016787 hydrolase activity; GO:0003824 catalytic activity; GO:0016798 hydrolase activity, acting on glycosyl bonds;				IPR017853; IPR013781;	Glycoside hydrolase superfamily; Glycoside hydrolase, catalytic domain;
A0A0E0I2U6	"PREDICTED: geranylgeranyl pyrophosphate synthase 7, chloroplastic [Oryza sativa Japonica Group]"	1.515	Up	4.4294e-05	---	38.449	8.8506	14.3	4	4	4	chloroplast	GO:0006720 isoprenoid metabolic process; GO:0044711 single-organism biosynthetic process; GO:0044763 single-organism cellular process; GO:0044699 single-organism process; GO:0009058 biosynthetic process; GO:0044255 cellular lipid metabolic process; GO:0044238 primary metabolic process; GO:1901576 organic substance biosynthetic process; GO:0044237 cellular metabolic process; GO:0044249 cellular bi…		GO:0016740 transferase activity; GO:0003824 catalytic activity;	K13789	GGPS; geranylgeranyl diphosphate synthase, type II [EC:2.5.1.1 2.5.1.10 2.5.1.29]	osa01100 Metabolic pathways - Oryza sativa japonica (Japanese rice) (RefSeq); osa00900 Terpenoid backbone biosynthesis - Oryza sativa japonica (Japanese rice) (RefSeq); osa01110 Biosynthesis of secondary metabolites - Oryza sativa japonica (Japanese rice) (RefSeq);	IPR008949;	Isoprenoid synthase domain;
Q9FW37	Os05g0100800 protein OS=Oryza sativa subsp. japonica OX=39947 GN=Os05g0100800	1.515	Up	3.5944e-05	Os05g0100800	14.682	5.5058	19.4	3	5	3	chloroplast				K07466	RFA1; replication factor A1	osa03030 DNA replication - Oryza sativa japonica (Japanese rice) (RefSeq); osa03420 Nucleotide excision repair - Oryza sativa japonica (Japanese rice) (RefSeq); osa03430 Mismatch repair - Oryza sativa japonica (Japanese rice) (RefSeq); osa03440 Homologous recombination - Oryza sativa japonica (Japanese rice) (RefSeq);	IPR012340;	Nucleic acid-binding, OB-fold;
Q654U8	Pyrophosphate--fructose 6-phosphate 1-phosphotransferase subunit beta OS=Oryza sativa subsp. japonica OX=39947 GN=PFP-BETA	1.513	Up	4.5484e-06	PFP-BETA	61.261	56.651	25	13	21	13	chloroplast	GO:0006757 ATP generation from ADP; GO:0009116 nucleoside metabolic process; GO:0042278 purine nucleoside metabolic process; GO:0006165 nucleoside diphosphate phosphorylation; GO:0046031 ADP metabolic process; GO:0019362 pyridine nucleotide metabolic process; GO:0006096 glycolytic process; GO:0009167 purine ribonucleoside monophosphate metabolic process; GO:0009117 nucleotide metabolic process; G…	GO:0044424 intracellular part; GO:0005623 cell; GO:0044464 cell part; GO:0005622 intracellular; GO:0005737 cytoplasm;	GO:0003872 6-phosphofructokinase activity; GO:1901265 nucleoside phosphate binding; GO:0016773 phosphotransferase activity, alcohol group as acceptor; GO:0047334 diphosphate-fructose-6-phosphate 1-phosphotransferase activity; GO:0097159 organic cyclic compound binding; GO:1901363 heterocyclic compound binding; GO:0016301 kinase activity; GO:0032553 ribonucleotide binding; GO:0003824 catalytic act…	K00895	pfp; diphosphate-dependent phosphofructokinase [EC:2.7.1.90]	osa01100 Metabolic pathways - Oryza sativa japonica (Japanese rice) (RefSeq); osa00010 Glycolysis / Gluconeogenesis - Oryza sativa japonica (Japanese rice) (RefSeq); osa00030 Pentose phosphate pathway - Oryza sativa japonica (Japanese rice) (RefSeq); osa01110 Biosynthesis of secondary metabolites - Oryza sativa japonica (Japanese rice) (RefSeq); osa00051 Fructose and mannose metabolism - Oryza sa…	IPR013981; IPR000023;	Pyrophosphate-dependent phosphofructokinase, alpha-helical domain; Phosphofructokinase domain;
A0A0E0FPA8	PREDICTED: transmembrane protein 33 homolog [Oryza sativa Japonica Group]	1.512	Up	0.0113365	---	33.97	26.389	14.5	3	5	3	nucleus		GO:0031224 intrinsic component of membrane; GO:0016020 membrane; GO:0016021 integral component of membrane; GO:0044425 membrane part;
B8BD17	PREDICTED: AT-hook motif nuclear-localized protein 10 isoform X1 [Oryza sativa Japonica Group]	1.512	Up	0.000965	OsI_31862	35.386	18.162	10.3	3	4	2	nucleus			GO:0097159 organic cyclic compound binding; GO:1901363 heterocyclic compound binding; GO:0003677 DNA binding; GO:0005488 binding; GO:0003676 nucleic acid binding;				IPR005175;	PPC domain;
A6MZM7	40S ribosomal protein S14 (Fragment) OS=Oryza sativa subsp. indica OX=39946	1.511	Up	0.00098215	---	15.732	79.81	45.5	6	14	5	cytoplasm	GO:0006518 peptide metabolic process; GO:0043043 peptide biosynthetic process; GO:0044267 cellular protein metabolic process; GO:0006807 nitrogen compound metabolic process; GO:0009058 biosynthetic process; GO:0043603 cellular amide metabolic process; GO:0044238 primary metabolic process; GO:1901566 organonitrogen compound biosynthetic process; GO:1901576 organic substance biosynthetic process; G…	GO:0005840 ribosome; GO:0043226 organelle; GO:0043229 intracellular organelle; GO:0043232 intracellular non-membrane-bounded organelle; GO:0044464 cell part; GO:0005622 intracellular; GO:0005737 cytoplasm; GO:0032991 macromolecular complex; GO:0044424 intracellular part; GO:1990904 ribonucleoprotein complex; GO:0005623 cell; GO:0030529 intracellular ribonucleoprotein complex; GO:0044444 cytoplasm…	GO:0003735 structural constituent of ribosome; GO:0005198 structural molecule activity;	K02955	RP-S14e; small subunit ribosomal protein S14e	osa03010 Ribosome - Oryza sativa japonica (Japanese rice) (RefSeq);
Q69SU0	Inositol 5-phosphatase 3-like protein OS=Oryza sativa subsp. japonica OX=39947 GN=Os02g0554300	1.511	Up	0.00059534	Os02g0554300	67.873	15.235	10.4	6	7	6	plasma membrane	GO:0008152 metabolic process; GO:0016311 dephosphorylation; GO:0044237 cellular metabolic process; GO:0006793 phosphorus metabolic process; GO:0009987 cellular process; GO:0006796 phosphate-containing compound metabolic process;	GO:0031224 intrinsic component of membrane; GO:0016020 membrane; GO:0016021 integral component of membrane; GO:0044425 membrane part;	GO:0052866 phosphatidylinositol phosphate phosphatase activity; GO:0016787 hydrolase activity; GO:0003824 catalytic activity; GO:0042578 phosphoric ester hydrolase activity; GO:0016791 phosphatase activity; GO:0016788 hydrolase activity, acting on ester bonds;	K21797	SAC1; phosphatidylinositol 4-phosphatase [EC:3.1.3.-]	osa01100 Metabolic pathways - Oryza sativa japonica (Japanese rice) (RefSeq); osa04070 Phosphatidylinositol signaling system - Oryza sativa japonica (Japanese rice) (RefSeq); osa00562 Inositol phosphate metabolism - Oryza sativa japonica (Japanese rice) (RefSeq);	IPR002013;	SAC domain;
Q8GVI0	Eukaryotic translation initiation factor 3 subunit E OS=Oryza sativa subsp. japonica OX=39947 GN=P0592C06.125	1.51	Up	0.00111842	P0592C06.125	51.306	9.0312	11.8	4	4	4	cytoplasm	GO:0050794 regulation of cellular process; GO:0044085 cellular component biogenesis; GO:0016043 cellular component organization; GO:0022613 ribonucleoprotein complex biogenesis; GO:0006518 peptide metabolic process; GO:0022618 ribonucleoprotein complex assembly; GO:0060255 regulation of macromolecule metabolic process; GO:0010608 posttranscriptional regulation of gene expression; GO:0044267 cellu…	GO:0043229 intracellular organelle; GO:0005737 cytoplasm; GO:0032991 macromolecular complex; GO:0044424 intracellular part; GO:0005623 cell; GO:0033290 eukaryotic 48S preinitiation complex; GO:0043231 intracellular membrane-bounded organelle; GO:0043226 organelle; GO:0005634 nucleus; GO:0005622 intracellular; GO:0044464 cell part; GO:0070993 translation preinitiation complex; GO:0016282 eukaryoti…	GO:0097159 organic cyclic compound binding; GO:1901363 heterocyclic compound binding; GO:0003723 RNA binding; GO:0008135 translation factor activity, RNA binding; GO:0005488 binding; GO:0003676 nucleic acid binding; GO:0003743 translation initiation factor activity; GO:0005515 protein binding;	K03250	EIF3E; translation initiation factor 3 subunit E	osa03013 RNA transport - Oryza sativa japonica (Japanese rice) (RefSeq);	IPR000717; IPR011991; IPR019010; IPR011990;	Proteasome component (PCI) domain; Winged helix-turn-helix DNA-binding domain; Eukaryotic translation initiation factor 3 subunit E, N-terminal; Tetratricopeptide-like helical domain;
A0A0E0GUJ5	PREDICTED: endoplasmic reticulum-Golgi intermediate compartment protein 3 [Oryza sativa Japonica Group]	1.508	Up	0.032978	---	34.915	8.7975	8.3	2	3	2	cytoplasm		GO:0043229 intracellular organelle; GO:0016020 membrane; GO:0005783 endoplasmic reticulum; GO:0005737 cytoplasm; GO:0031224 intrinsic component of membrane; GO:0012505 endomembrane system; GO:0044424 intracellular part; GO:0005623 cell; GO:0016021 integral component of membrane; GO:0043231 intracellular membrane-bounded organelle; GO:0043226 organelle; GO:0005622 intracellular; GO:0044464 cell pa…					IPR012936;	Endoplasmic reticulum vesicle transporter, C-terminal;
Q5U1F5	Peroxidase OS=Oryza sativa subsp. japonica OX=39947 GN=prx138	1.507	Up	0.0148204	prx138	35.657	27.577	17.7	5	8	5	chloroplast	GO:0006950 response to stress; GO:0055114 oxidation-reduction process; GO:0009636 response to toxic substance; GO:0044699 single-organism process; GO:0050896 response to stimulus; GO:0044237 cellular metabolic process; GO:0008152 metabolic process; GO:0042221 response to chemical; GO:1990748 cellular detoxification; GO:0042743 hydrogen peroxide metabolic process; GO:0072593 reactive oxygen specie…	GO:0005576 extracellular region;	GO:0097159 organic cyclic compound binding; GO:1901363 heterocyclic compound binding; GO:0020037 heme binding; GO:0003824 catalytic activity; GO:0005488 binding; GO:0043167 ion binding; GO:0016209 antioxidant activity; GO:0043169 cation binding; GO:0046872 metal ion binding; GO:0004601 peroxidase activity; GO:0046906 tetrapyrrole binding; GO:0016491 oxidoreductase activity; GO:0016684 oxidoreduct…	K00430	E1.11.1.7; peroxidase [EC:1.11.1.7]	osa01100 Metabolic pathways - Oryza sativa japonica (Japanese rice) (RefSeq); osa00940 Phenylpropanoid biosynthesis - Oryza sativa japonica (Japanese rice) (RefSeq); osa01110 Biosynthesis of secondary metabolites - Oryza sativa japonica (Japanese rice) (RefSeq);	IPR033905; IPR002016;	Secretory peroxidase; Haem peroxidase, plant/fungal/bacterial;
Q84VG1	ESCRT-related protein CHMP1 OS=Oryza sativa subsp. japonica OX=39947 GN=CHMP1	1.507	Up	0.0138779	CHMP1	22.842	8.427	22.9	5	6	5	chloroplast	GO:0045184 establishment of protein localization; GO:0006810 transport; GO:0007034 vacuolar transport; GO:0071702 organic substance transport; GO:0051179 localization; GO:0033036 macromolecule localization; GO:0008104 protein localization; GO:0015031 protein transport; GO:0051234 establishment of localization;	GO:0010008 endosome membrane; GO:0043229 intracellular organelle; GO:0097708 intracellular vesicle; GO:0016020 membrane; GO:0098588 bounding membrane of organelle; GO:0031410 cytoplasmic vesicle; GO:0031090 organelle membrane; GO:0005737 cytoplasm; GO:0044446 intracellular organelle part; GO:0031982 vesicle; GO:0044433 cytoplasmic vesicle part; GO:0044440 endosomal part; GO:0012505 endomembrane s…		K12197	CHMP1; charged multivesicular body protein 1	osa04144 Endocytosis - Oryza sativa japonica (Japanese rice) (RefSeq);
Q8W2X5	Flavanone 3-dioxygenase 2 OS=Oryza sativa subsp. japonica OX=39947 GN=F3H-2	1.507	Up	2.277e-05	F3H-2	38.73	15.868	20.5	8	11	5	nucleus	GO:0044699 single-organism process; GO:0008152 metabolic process; GO:0055114 oxidation-reduction process; GO:0044710 single-organism metabolic process;		GO:0046872 metal ion binding; GO:0043169 cation binding; GO:0003824 catalytic activity; GO:0005488 binding; GO:0016491 oxidoreductase activity; GO:0043167 ion binding;				IPR005123; IPR027443; IPR026992;	Oxoglutarate/iron-dependent dioxygenase; Isopenicillin N synthase-like; Non-haem dioxygenase N-terminal domain;
Q10L70	"Villin-3, putative, expressed OS=Oryza sativa subsp. japonica OX=39947 GN=LOC_Os03g24220"	1.506	Up	6.66134e-16	LOC_Os03g24220	96.221	98.478	23.7	20	28	20	nucleus	GO:0044085 cellular component biogenesis; GO:0016043 cellular component organization; GO:0044763 single-organism cellular process; GO:0044699 single-organism process; GO:0007015 actin filament organization; GO:0051017 actin filament bundle assembly; GO:0061572 actin filament bundle organization; GO:1902589 single-organism organelle organization; GO:0030036 actin cytoskeleton organization; GO:0022…		GO:0051015 actin filament binding; GO:0008092 cytoskeletal protein binding; GO:0005488 binding; GO:0044877 macromolecular complex binding; GO:0003779 actin binding; GO:0005515 protein binding; GO:0032403 protein complex binding;				IPR003128; IPR029006; IPR007123;	Villin headpiece; ADF-H/Gelsolin-like domain; Gelsolin-like domain;
Q53L28	"Acetolactate synthase small subunit, putative, expressed OS=Oryza sativa subsp. japonica OX=39947 GN=LOC_Os11g14950"	1.506	Up	0.0067755	LOC_Os11g14950	51.492	22.798	16	7	9	5	chloroplast	GO:0016053 organic acid biosynthetic process; GO:0009082 branched-chain amino acid biosynthetic process; GO:0044699 single-organism process; GO:0009058 biosynthetic process; GO:1901566 organonitrogen compound biosynthetic process; GO:0044237 cellular metabolic process; GO:0006573 valine metabolic process; GO:0071704 organic substance metabolic process; GO:0008152 metabolic process; GO:0006520 cel…	GO:1902494 catalytic complex; GO:0044464 cell part; GO:0005622 intracellular; GO:0005737 cytoplasm; GO:0032991 macromolecular complex; GO:0005948 acetolactate synthase complex; GO:0044424 intracellular part; GO:1990234 transferase complex; GO:0005829 cytosol; GO:0005623 cell; GO:0044444 cytoplasmic part;	GO:0016597 amino acid binding; GO:0031406 carboxylic acid binding; GO:0003824 catalytic activity; GO:0005488 binding; GO:0003984 acetolactate synthase activity; GO:0016744 transferase activity, transferring aldehyde or ketonic groups; GO:0043167 ion binding; GO:0043177 organic acid binding; GO:0043168 anion binding; GO:0016740 transferase activity; GO:0036094 small molecule binding;	K01653	E2.2.1.6S; acetolactate synthase I/III small subunit [EC:2.2.1.6]	osa00650 Butanoate metabolism - Oryza sativa japonica (Japanese rice) (RefSeq); osa01230 Biosynthesis of amino acids - Oryza sativa japonica (Japanese rice) (RefSeq); osa00290 Valine, leucine and isoleucine biosynthesis - Oryza sativa japonica (Japanese rice) (RefSeq); osa01210 2-Oxocarboxylic acid metabolism - Oryza sativa japonica (Japanese rice) (RefSeq); osa00660 C5-Branched dibasic acid meta…	IPR002912; IPR019455;	ACT domain; Acetolactate synthase, small subunit, C-terminal;
B8BJD1	Coatomer subunit beta OS=Oryza sativa subsp. indica OX=39946 GN=OsI_35302	1.505	Up	7.4506e-09	OsI_35302	105.18	101.23	21.9	18	28	12	endoplasmic reticulum	GO:0046907 intracellular transport; GO:0016192 vesicle-mediated transport; GO:0071702 organic substance transport; GO:0015031 protein transport; GO:0051641 cellular localization; GO:0051234 establishment of localization; GO:0006810 transport; GO:0045184 establishment of protein localization; GO:0070727 cellular macromolecule localization; GO:0051649 establishment of localization in cell; GO:00068…	GO:0016020 membrane; GO:0031410 cytoplasmic vesicle; GO:0031090 organelle membrane; GO:0098796 membrane protein complex; GO:0030137 COPI-coated vesicle; GO:0005737 cytoplasm; GO:0031982 vesicle; GO:0030660 Golgi-associated vesicle membrane; GO:0044433 cytoplasmic vesicle part; GO:0032991 macromolecular complex; GO:0044424 intracellular part; GO:0030120 vesicle coat; GO:0005623 cell; GO:0030663 CO…	GO:0005198 structural molecule activity; GO:0005488 binding;	K17301			IPR011710; IPR011989; IPR016024; IPR029446; IPR002553;	Coatomer beta subunit, C-terminal; Armadillo-like helical; Armadillo-type fold; Coatomer beta subunit, appendage platform domain; Clathrin/coatomer adaptor, adaptin-like, N-terminal;
A2WUS0	PREDICTED: pathogen-related protein [Oryza sativa Japonica Group]	1.503	Up	0.0002007	OsI_03627	28.84	30.045	27.8	6	7	6	chloroplast							IPR032710;	NTF2-like domain;
Q69IN8	Os09g0513000 protein OS=Oryza sativa subsp. japonica OX=39947 GN=Os09g0513000	1.502	Up	2.4586e-08	Os09g0513000	35.522	38.996	23.1	7	20	5	nucleus	GO:0046907 intracellular transport; GO:0072594 establishment of protein localization to organelle; GO:0072596 establishment of protein localization to chloroplast; GO:0071702 organic substance transport; GO:0015031 protein transport; GO:0051641 cellular localization; GO:0051234 establishment of localization; GO:0045184 establishment of protein localization; GO:0006605 protein targeting; GO:000681…	GO:0016020 membrane; GO:0019867 outer membrane; GO:0031090 organelle membrane; GO:0044434 chloroplast part; GO:0005737 cytoplasm; GO:0031224 intrinsic component of membrane; GO:0044424 intracellular part; GO:0005623 cell; GO:0044422 organelle part; GO:0009707 chloroplast outer membrane; GO:0009941 chloroplast envelope; GO:0031355 integral component of plastid outer membrane; GO:0031301 integral c…	GO:0005048 signal sequence binding; GO:0005515 protein binding; GO:0030941 chloroplast targeting sequence binding; GO:0033218 amide binding; GO:0042277 peptide binding; GO:0005488 binding;				IPR020683;	Ankyrin repeat-containing domain;
A0A0E0G5W7	T-complex protein 1 subunit delta OS=Oryza nivara OX=4536	1.501	Up	7.8041e-05	---	54.46	38.164	26	11	14	11	cytoplasm	GO:0006457 protein folding; GO:0009987 cellular process;	GO:0044424 intracellular part; GO:0005623 cell; GO:0044464 cell part; GO:0005622 intracellular; GO:0005737 cytoplasm;	GO:0005524 ATP binding; GO:1901265 nucleoside phosphate binding; GO:0001882 nucleoside binding; GO:0043167 ion binding; GO:0005515 protein binding; GO:0000166 nucleotide binding; GO:0097159 organic cyclic compound binding; GO:1901363 heterocyclic compound binding; GO:0032549 ribonucleoside binding; GO:0097367 carbohydrate derivative binding; GO:0032553 ribonucleotide binding; GO:0005488 binding; …	K09496			IPR027410; IPR027409; IPR027413;	TCP-1-like chaperonin intermediate domain; GroEL-like apical domain; GroEL-like equatorial domain;
B9FMK1	Dihydrolipoyl dehydrogenase OS=Oryza sativa subsp. japonica OX=39947 GN=OsJ_17184	1.501	Up	0.00063679	OsJ_17184	105.68	19.806	14.4	13	23	4	chloroplast	GO:0044085 cellular component biogenesis; GO:0050794 regulation of cellular process; GO:0016043 cellular component organization; GO:0065008 regulation of biological quality; GO:0031109 microtubule polymerization or depolymerization; GO:0045454 cell redox homeostasis; GO:0044699 single-organism process; GO:0042592 homeostatic process; GO:0008152 metabolic process; GO:0022607 cellular component ass…	GO:0043229 intracellular organelle; GO:0099513 polymeric cytoskeletal fiber; GO:0044450 microtubule organizing center part; GO:0005874 microtubule; GO:0043232 intracellular non-membrane-bounded organelle; GO:0044430 cytoskeletal part; GO:0005737 cytoplasm; GO:0044446 intracellular organelle part; GO:0032991 macromolecular complex; GO:0099512 supramolecular fiber; GO:0044424 intracellular part; GO…	GO:0004148 dihydrolipoyl dehydrogenase activity; GO:1901265 nucleoside phosphate binding; GO:0050660 flavin adenine dinucleotide binding; GO:0016817 hydrolase activity, acting on acid anhydrides; GO:0016787 hydrolase activity; GO:0016668 oxidoreductase activity, acting on a sulfur group of donors, NAD(P) as acceptor; GO:1901363 heterocyclic compound binding; GO:0097159 organic cyclic compound bin…	K00382	DLD; dihydrolipoamide dehydrogenase [EC:1.8.1.4]	osa00620 Pyruvate metabolism - Oryza sativa japonica (Japanese rice) (RefSeq); osa00260 Glycine, serine and threonine metabolism - Oryza sativa japonica (Japanese rice) (RefSeq); osa00020 Citrate cycle (TCA cycle) - Oryza sativa japonica (Japanese rice) (RefSeq); osa00630 Glyoxylate and dicarboxylate metabolism - Oryza sativa japonica (Japanese rice) (RefSeq); osa00640 Propanoate metabolism - Ory…	IPR016156; IPR004099; IPR003008; IPR023123; IPR008280; IPR018316; IPR023753;	FAD/NAD-linked reductase, dimerisation domain; Pyridine nucleotide-disulphide oxidoreductase, dimerisation domain; Tubulin/FtsZ, GTPase domain; Tubulin, C-terminal; Tubulin/FtsZ, C-terminal; Tubulin/FtsZ, 2-layer sandwich domain; FAD/NAD(P)-binding domain;
Q6Z9G2	Os08g0440500 protein OS=Oryza sativa subsp. japonica OX=39947 GN=Os08g0440500	1.501	Up	0.0119968	Os08g0440500	23.55	7.6772	13.4	2	2	2	vacuolar membrane	GO:0097502 mannosylation; GO:0006486 protein glycosylation; GO:0043413 macromolecule glycosylation; GO:0009101 glycoprotein biosynthetic process; GO:0044267 cellular protein metabolic process; GO:0044763 single-organism cellular process; GO:0009100 glycoprotein metabolic process; GO:0044699 single-organism process; GO:0009058 biosynthetic process; GO:0044238 primary metabolic process; GO:0044237 …	GO:0016020 membrane;	GO:0016757 transferase activity, transferring glycosyl groups; GO:0000030 mannosyltransferase activity; GO:0016758 transferase activity, transferring hexosyl groups; GO:0003824 catalytic activity; GO:0016740 transferase activity;				IPR016093;	MIR motif;
B8B8E7	shewanella-like protein phosphatase 2 [Aegilops tauschii subsp. tauschii]	1.5	Up	0.000141169	OsI_25356	30.605	7.0986	16.2	4	4	4	cytoplasm							IPR029052;	Metallo-dependent phosphatase-like;
B9F2A1	PREDICTED: titin homolog [Oryza sativa Japonica Group]	1.5	Up	0.00048062	OsJ_05250	336.97	12.3	1.9	5	5	5	nucleus
A2X4M4	PREDICTED: 7-dehydrocholesterol reductase [Oryza sativa Japonica Group]	1.498	Up	0.0130435	OsI_07144	31.215	6.4964	12.1	3	5	3	plasma membrane	GO:0044699 single-organism process; GO:0008152 metabolic process; GO:0055114 oxidation-reduction process; GO:0044710 single-organism metabolic process;	GO:0031224 intrinsic component of membrane; GO:0016020 membrane; GO:0016021 integral component of membrane; GO:0044425 membrane part;	GO:0016627 oxidoreductase activity, acting on the CH-CH group of donors; GO:0016628 oxidoreductase activity, acting on the CH-CH group of donors, NAD or NADP as acceptor; GO:0003824 catalytic activity; GO:0016491 oxidoreductase activity;	K00213	DHCR7; 7-dehydrocholesterol reductase [EC:1.3.1.21]	osa00100 Steroid biosynthesis - Oryza sativa japonica (Japanese rice) (RefSeq); osa01100 Metabolic pathways - Oryza sativa japonica (Japanese rice) (RefSeq); osa01110 Biosynthesis of secondary metabolites - Oryza sativa japonica (Japanese rice) (RefSeq);
Q8H5R6	Os07g0637400 protein OS=Oryza sativa subsp. japonica OX=39947 GN=OJ1136_D11.130	1.497	Up	0.00038348	OJ1136_D11.130	30.061	5.0422	9.4	3	6	2	nucleus	GO:0016043 cellular component organization; GO:0090174 organelle membrane fusion; GO:0046907 intracellular transport; GO:0072594 establishment of protein localization to organelle; GO:0044699 single-organism process; GO:0048193 Golgi vesicle transport; GO:0006623 protein targeting to vacuole; GO:0048280 vesicle fusion with Golgi apparatus; GO:0015031 protein transport; GO:0051234 establishment of…	GO:0030658 transport vesicle membrane; GO:0016020 membrane; GO:0005783 endoplasmic reticulum; GO:0042175 nuclear outer membrane-endoplasmic reticulum membrane network; GO:0031410 cytoplasmic vesicle; GO:0031090 organelle membrane; GO:0098796 membrane protein complex; GO:0031982 vesicle; GO:0005737 cytoplasm; GO:0044433 cytoplasmic vesicle part; GO:0032991 macromolecular complex; GO:0031224 intrin…	GO:0000149 SNARE binding; GO:0005484 SNAP receptor activity; GO:0005515 protein binding; GO:0005488 binding;	K08494			IPR000727;	Target SNARE coiled-coil homology domain;
A0A0E0HLJ7	PREDICTED: protein disulfide isomerase-like 1-5 [Oryza sativa Japonica Group]	1.495	Up	0.020059	---	54.291	8.5015	8.4	4	5	4	chloroplast	GO:0050794 regulation of cellular process; GO:0042592 homeostatic process; GO:0065008 regulation of biological quality; GO:0050789 regulation of biological process; GO:0045454 cell redox homeostasis; GO:0044763 single-organism cellular process; GO:0019725 cellular homeostasis; GO:0044699 single-organism process; GO:0009987 cellular process; GO:0065007 biological regulation;	GO:0005623 cell;		K09580	PDIA1; protein disulfide-isomerase A1 [EC:5.3.4.1]	osa04141 Protein processing in endoplasmic reticulum - Oryza sativa japonica (Japanese rice) (RefSeq);	IPR013766; IPR012336;	Thioredoxin domain; Thioredoxin-like fold;
Q6Z3X5	Os07g0695800 protein OS=Oryza sativa subsp. japonica OX=39947 GN=Os07g0695800	1.495	Up	7.3123e-07	Os07g0695800	114.29	82.249	21	17	26	11	mitochondria	GO:0072350 tricarboxylic acid metabolic process; GO:0055114 oxidation-reduction process; GO:0044281 small molecule metabolic process; GO:0044763 single-organism cellular process; GO:0006099 tricarboxylic acid cycle; GO:0044699 single-organism process; GO:0044238 primary metabolic process; GO:0044237 cellular metabolic process; GO:0045333 cellular respiration; GO:0071704 organic substance metaboli…	GO:0043229 intracellular organelle; GO:0005737 cytoplasm; GO:0032991 macromolecular complex; GO:0044424 intracellular part; GO:1990234 transferase complex; GO:0005623 cell; GO:0005739 mitochondrion; GO:0045240 dihydrolipoyl dehydrogenase complex; GO:0043226 organelle; GO:0043231 intracellular membrane-bounded organelle; GO:1902494 catalytic complex; GO:0005622 intracellular; GO:0044464 cell part;…	GO:0019842 vitamin binding; GO:0043167 ion binding; GO:0016903 oxidoreductase activity, acting on the aldehyde or oxo group of donors; GO:0048037 cofactor binding; GO:1901681 sulfur compound binding; GO:0030976 thiamine pyrophosphate binding; GO:0016491 oxidoreductase activity; GO:1901363 heterocyclic compound binding; GO:0097159 organic cyclic compound binding; GO:0003824 catalytic activity; GO:…	K00164	OGDH; 2-oxoglutarate dehydrogenase E1 component [EC:1.2.4.2]	osa00380 Tryptophan metabolism - Oryza sativa japonica (Japanese rice) (RefSeq); osa01200 Carbon metabolism - Oryza sativa japonica (Japanese rice) (RefSeq); osa01100 Metabolic pathways - Oryza sativa japonica (Japanese rice) (RefSeq); osa00310 Lysine degradation - Oryza sativa japonica (Japanese rice) (RefSeq); osa00020 Citrate cycle (TCA cycle) - Oryza sativa japonica (Japanese rice) (RefSeq); …	IPR032106; IPR005475; IPR031717; IPR001017; IPR029061;	2-oxoglutarate dehydrogenase E1 component, N-terminal domain; Transketolase-like, pyrimidine-binding domain; Multifunctional 2-oxoglutarate metabolism enzyme, C-terminal; Dehydrogenase, E1 component; Thiamin diphosphate-binding fold;
B8AYI6	PREDICTED: patellin-3 [Oryza sativa Japonica Group]	1.493	Up	0.0082159	OsI_20058	63.863	21.652	19	9	14	6	cytoplasm	GO:0006810 transport; GO:0051179 localization; GO:0051234 establishment of localization;	GO:0031224 intrinsic component of membrane; GO:0016020 membrane; GO:0016021 integral component of membrane; GO:0044425 membrane part;					IPR001251; IPR009038; IPR011074;	CRAL-TRIO lipid binding domain; GOLD domain; CRAL/TRIO, N-terminal domain;
Q75M08	Protein disulfide isomerase-like 2-1 OS=Oryza sativa subsp. japonica OX=39947 GN=PDIL2-1	1.492	Up	1.0914e-07	PDIL2-1	39.912	68.104	26.5	10	22	5	chloroplast	GO:0050794 regulation of cellular process; GO:0033554 cellular response to stress; GO:0051716 cellular response to stimulus; GO:0065008 regulation of biological quality; GO:0034976 response to endoplasmic reticulum stress; GO:0006950 response to stress; GO:0045454 cell redox homeostasis; GO:0044763 single-organism cellular process; GO:0044699 single-organism process; GO:0019725 cellular homeostas…	GO:0043226 organelle; GO:0043231 intracellular membrane-bounded organelle; GO:0043229 intracellular organelle; GO:0005783 endoplasmic reticulum; GO:0044464 cell part; GO:0005622 intracellular; GO:0005737 cytoplasm; GO:0012505 endomembrane system; GO:0044424 intracellular part; GO:0043227 membrane-bounded organelle; GO:0005623 cell; GO:0005576 extracellular region; GO:0044444 cytoplasmic part;	GO:0016864 intramolecular oxidoreductase activity, transposing S-S bonds; GO:0016860 intramolecular oxidoreductase activity; GO:0016853 isomerase activity; GO:0003756 protein disulfide isomerase activity; GO:0003824 catalytic activity;	K09584	PDIA6; protein disulfide-isomerase A6 [EC:5.3.4.1]	osa04141 Protein processing in endoplasmic reticulum - Oryza sativa japonica (Japanese rice) (RefSeq);	IPR005788; IPR013766; IPR012336; IPR011679;	Disulphide isomerase; Thioredoxin domain; Thioredoxin-like fold; Endoplasmic reticulum, protein ERp29, C-terminal;
A0A0E0G2F4	PREDICTED: probable 4-coumarate--CoA ligase 3 [Oryza sativa Japonica Group]	1.491	Up	1.2217e-06	---	59.61	58.24	37.7	17	21	11	cytoplasm	GO:0008152 metabolic process;		GO:0003824 catalytic activity;	K01904	4CL; 4-coumarate--CoA ligase [EC:6.2.1.12]	osa01100 Metabolic pathways - Oryza sativa japonica (Japanese rice) (RefSeq); osa00940 Phenylpropanoid biosynthesis - Oryza sativa japonica (Japanese rice) (RefSeq); osa00360 Phenylalanine metabolism - Oryza sativa japonica (Japanese rice) (RefSeq); osa01110 Biosynthesis of secondary metabolites - Oryza sativa japonica (Japanese rice) (RefSeq); osa00130 Ubiquinone and other terpenoid-quinone bios…	IPR025110; IPR000873;	AMP-binding enzyme C-terminal domain; AMP-dependent synthetase/ligase;
Q40680	Elongation factor 1-delta 1 OS=Oryza sativa subsp. japonica OX=39947 GN=Os07g0614500	1.491	Up	3.2026e-09	Os07g0614500	24.862	63.513	39.3	8	20	5	cytoplasm	GO:0006518 peptide metabolic process; GO:0006414 translational elongation; GO:0043043 peptide biosynthetic process; GO:0044267 cellular protein metabolic process; GO:0006807 nitrogen compound metabolic process; GO:0009058 biosynthetic process; GO:0043603 cellular amide metabolic process; GO:0044238 primary metabolic process; GO:1901566 organonitrogen compound biosynthetic process; GO:1901576 orga…	GO:0044464 cell part; GO:0005622 intracellular; GO:0005737 cytoplasm; GO:0032991 macromolecular complex; GO:0044424 intracellular part; GO:0043234 protein complex; GO:0005623 cell; GO:0044444 cytoplasmic part; GO:0005853 eukaryotic translation elongation factor 1 complex;	GO:0097159 organic cyclic compound binding; GO:1901363 heterocyclic compound binding; GO:0003723 RNA binding; GO:0008135 translation factor activity, RNA binding; GO:0003746 translation elongation factor activity; GO:0005488 binding; GO:0003676 nucleic acid binding;	K03232			IPR014717; IPR014038; IPR010987;	Translation elongation factor EF1B/ribosomal protein S6; Translation elongation factor EF1B, beta/delta subunit, guanine nucleotide exchange domain; Glutathione S-transferase, C-terminal-like;
Q10BJ6	Methylenetetrahydrofolate reductase OS=Oryza sativa subsp. japonica OX=39947 GN=LOC_Os03g60090	1.488	Up	1e-32	LOC_Os03g60090	64.069	173.1	39.3	21	41	21	cytoplasm	GO:0006725 cellular aromatic compound metabolic process; GO:0009066 aspartate family amino acid metabolic process; GO:0044699 single-organism process; GO:0035999 tetrahydrofolate interconversion; GO:0044237 cellular metabolic process; GO:0000096 sulfur amino acid metabolic process; GO:0071704 organic substance metabolic process; GO:0008152 metabolic process; GO:0006520 cellular amino acid metabol…		GO:0016645 oxidoreductase activity, acting on the CH-NH group of donors; GO:0016646 oxidoreductase activity, acting on the CH-NH group of donors, NAD or NADP as acceptor; GO:0004489 methylenetetrahydrofolate reductase (NAD(P)H) activity; GO:0003824 catalytic activity; GO:0016491 oxidoreductase activity;	K00297	metF; methylenetetrahydrofolate reductase (NADPH) [EC:1.5.1.20]	osa00670 One carbon pool by folate - Oryza sativa japonica (Japanese rice) (RefSeq); osa01200 Carbon metabolism - Oryza sativa japonica (Japanese rice) (RefSeq); osa01100 Metabolic pathways - Oryza sativa japonica (Japanese rice) (RefSeq);	IPR029041;	FAD-linked oxidoreductase-like;
Q653F6	T-complex protein 1 subunit eta OS=Oryza sativa subsp. japonica OX=39947 GN=OsJ_22426	1.487	Up	1.1823e-07	OsJ_22426	60.264	73.789	24.6	11	25	11	cytoplasm	GO:0006457 protein folding; GO:0006458 'de novo' protein folding; GO:0009987 cellular process; GO:0061077 chaperone-mediated protein folding;	GO:0044464 cell part; GO:0005622 intracellular; GO:0005737 cytoplasm; GO:0005832 chaperonin-containing T-complex; GO:0101031 chaperone complex; GO:0032991 macromolecular complex; GO:0044445 cytosolic part; GO:0044424 intracellular part; GO:0005829 cytosol; GO:0043234 protein complex; GO:0005623 cell; GO:0044444 cytoplasmic part;	GO:0005524 ATP binding; GO:1901265 nucleoside phosphate binding; GO:0001882 nucleoside binding; GO:0043167 ion binding; GO:0005515 protein binding; GO:0000166 nucleotide binding; GO:0044183 protein binding involved in protein folding; GO:0097159 organic cyclic compound binding; GO:1901363 heterocyclic compound binding; GO:0032549 ribonucleoside binding; GO:0097367 carbohydrate derivative binding;…	K09499			IPR027410; IPR027409; IPR027413;	TCP-1-like chaperonin intermediate domain; GroEL-like apical domain; GroEL-like equatorial domain;
A0A0E0FR48	Coatomer subunit gamma OS=Oryza nivara OX=4536	1.486	Up	0.00083793	---	97.304	34.415	20.4	15	19	11	cytoplasm	GO:0046907 intracellular transport; GO:0016192 vesicle-mediated transport; GO:0071702 organic substance transport; GO:0015031 protein transport; GO:0051641 cellular localization; GO:0051234 establishment of localization; GO:0006810 transport; GO:0045184 establishment of protein localization; GO:0070727 cellular macromolecule localization; GO:0051649 establishment of localization in cell; GO:00068…	GO:0016020 membrane; GO:0031410 cytoplasmic vesicle; GO:0031090 organelle membrane; GO:0098796 membrane protein complex; GO:0030137 COPI-coated vesicle; GO:0005737 cytoplasm; GO:0031982 vesicle; GO:0030660 Golgi-associated vesicle membrane; GO:0044433 cytoplasmic vesicle part; GO:0032991 macromolecular complex; GO:0044424 intracellular part; GO:0030120 vesicle coat; GO:0005623 cell; GO:0030663 CO…	GO:0005198 structural molecule activity; GO:0005488 binding;	K17267			IPR013040; IPR011989; IPR002553; IPR016024; IPR032154; IPR009028; IPR015873; IPR013041;	Coatomer, gamma subunit, appendage, Ig-like subdomain; Armadillo-like helical; Clathrin/coatomer adaptor, adaptin-like, N-terminal; Armadillo-type fold; Coatomer subunit gamma, C-terminal; Coatomer/calthrin adaptor appendage, C-terminal subdomain; Clathrin alpha-adaptin/coatomer adaptor, appendage, C-terminal subdomain; Coatomer/clathrin adaptor appendage, Ig-like subdomain;
Q8W3J0	Os03g0278000 protein OS=Oryza sativa subsp. japonica OX=39947 GN=UXS-3	1.486	Up	0.00031628	UXS-3	39.309	9.2098	36.6	12	26	1	cytoplasm	GO:0044723 single-organism carbohydrate metabolic process; GO:0008152 metabolic process; GO:0044710 single-organism metabolic process; GO:0044281 small molecule metabolic process; GO:0005996 monosaccharide metabolic process; GO:0044699 single-organism process; GO:0044238 primary metabolic process; GO:0005975 carbohydrate metabolic process; GO:0042732 D-xylose metabolic process; GO:0019321 pentose…	GO:0044424 intracellular part; GO:0005623 cell; GO:0044464 cell part; GO:0005622 intracellular; GO:0005737 cytoplasm;	GO:1901265 nucleoside phosphate binding; GO:0043167 ion binding; GO:0016829 lyase activity; GO:0070403 NAD+ binding; GO:0000166 nucleotide binding; GO:0048037 cofactor binding; GO:1901363 heterocyclic compound binding; GO:0097159 organic cyclic compound binding; GO:0003824 catalytic activity; GO:0051287 NAD binding; GO:0016830 carbon-carbon lyase activity; GO:0005488 binding; GO:0048040 UDP-glucu…	K08678	UXS1; UDP-glucuronate decarboxylase [EC:4.1.1.35]	osa01100 Metabolic pathways - Oryza sativa japonica (Japanese rice) (RefSeq); osa00520 Amino sugar and nucleotide sugar metabolism - Oryza sativa japonica (Japanese rice) (RefSeq);	IPR016040;	NAD(P)-binding domain;
Q75LD9	Os03g0843300 protein OS=Oryza sativa subsp. japonica OX=39947 GN=OSJNBa0032G11.5	1.484	Up	5.2954e-08	OSJNBa0032G11.5	34.798	24.711	27.8	7	14	7	cytoplasm	GO:0009414 response to water deprivation; GO:0001101 response to acid chemical; GO:0042221 response to chemical; GO:0006950 response to stress; GO:0009415 response to water; GO:0009628 response to abiotic stimulus; GO:1901700 response to oxygen-containing compound; GO:0046686 response to cadmium ion; GO:0009719 response to endogenous stimulus; GO:0010035 response to inorganic substance; GO:001003…	GO:0043229 intracellular organelle; GO:0016020 membrane; GO:0071944 cell periphery; GO:0030054 cell junction; GO:0005737 cytoplasm; GO:0012505 endomembrane system; GO:0044424 intracellular part; GO:0005623 cell; GO:0005829 cytosol; GO:0005911 cell-cell junction; GO:0055044 symplast; GO:0005886 plasma membrane; GO:0043231 intracellular membrane-bounded organelle; GO:0043226 organelle; GO:0009506 p…					IPR013783; IPR013990; IPR004864;	Immunoglobulin-like fold; Water stress and hypersensitive response domain; Late embryogenesis abundant protein, LEA-14;
A2XT12	PREDICTED: calnexin homolog [Oryza sativa Japonica Group]	1.483	Up	1.61796e-05	OsI_15749	60.774	101.63	33.5	17	32	17	plasma membrane	GO:0006457 protein folding; GO:0009987 cellular process;	GO:0043229 intracellular organelle; GO:0016020 membrane; GO:0005783 endoplasmic reticulum; GO:0005737 cytoplasm; GO:0031224 intrinsic component of membrane; GO:0012505 endomembrane system; GO:0044424 intracellular part; GO:0005623 cell; GO:0016021 integral component of membrane; GO:0043231 intracellular membrane-bounded organelle; GO:0043226 organelle; GO:0005622 intracellular; GO:0044464 cell pa…	GO:0043169 cation binding; GO:0046872 metal ion binding; GO:0005515 protein binding; GO:0005509 calcium ion binding; GO:0051082 unfolded protein binding; GO:0005488 binding; GO:0043167 ion binding;	K08054	CANX; calnexin	osa04141 Protein processing in endoplasmic reticulum - Oryza sativa japonica (Japanese rice) (RefSeq); osa04145 Phagosome - Oryza sativa japonica (Japanese rice) (RefSeq);	IPR009033; IPR013320;	Calreticulin/calnexin, P domain; Concanavalin A-like lectin/glucanase domain;
B8AGT3	"PREDICTED: bifunctional dTDP-4-dehydrorhamnose 3,5-epimerase/dTDP-4-dehydrorhamnose reductase [Oryza sativa Japonica Group]"	1.483	Up	7.5131e-05	OsI_08465	34.539	26.331	36.7	10	17	9	cytoplasm	GO:0009226 nucleotide-sugar biosynthetic process; GO:0046383 dTDP-rhamnose metabolic process; GO:0006725 cellular aromatic compound metabolic process; GO:0044699 single-organism process; GO:0009058 biosynthetic process; GO:0019305 dTDP-rhamnose biosynthetic process; GO:0044237 cellular metabolic process; GO:0071704 organic substance metabolic process; GO:0008152 metabolic process; GO:0010253 UDP-…	GO:0016020 membrane; GO:0048046 apoplast; GO:0071944 cell periphery; GO:0030054 cell junction; GO:0005737 cytoplasm; GO:0044424 intracellular part; GO:0005623 cell; GO:0005829 cytosol; GO:0005911 cell-cell junction; GO:0005576 extracellular region; GO:0055044 symplast; GO:0005886 plasma membrane; GO:0009506 plasmodesma; GO:0005622 intracellular; GO:0044464 cell part; GO:0044444 cytoplasmic part;	GO:0016614 oxidoreductase activity, acting on CH-OH group of donors; GO:0016616 oxidoreductase activity, acting on the CH-OH group of donors, NAD or NADP as acceptor; GO:0016853 isomerase activity; GO:0016854 racemase and epimerase activity; GO:0016857 racemase and epimerase activity, acting on carbohydrates and derivatives; GO:0003824 catalytic activity; GO:0008831 dTDP-4-dehydrorhamnose reducta…	K12451	UER1; 3,5-epimerase/4-reductase [EC:5.1.3.- 1.1.1.-]	osa00520 Amino sugar and nucleotide sugar metabolism - Oryza sativa japonica (Japanese rice) (RefSeq);	IPR029903; IPR016040;	RmlD-like substrate binding domain; NAD(P)-binding domain;
A0A0E0HYV0	PREDICTED: IAA-amino acid hydrolase ILR1-like 7 [Oryza sativa Japonica Group]	1.482	Up	0.00081603	---	47.789	24.053	12.4	4	5	4	extracellular	GO:0008152 metabolic process;		GO:0016787 hydrolase activity; GO:0003824 catalytic activity;	K14664			IPR011650;	Peptidase M20, dimerisation domain;
A2Z057	PREDICTED: proton pump-interactor 1 [Oryza sativa Japonica Group]	1.481	Up	0.00066455	OsI_30986	70.165	17.143	14.2	8	8	8	cytoplasm	GO:0043269 regulation of ion transport; GO:0050789 regulation of biological process; GO:0032879 regulation of localization; GO:0051049 regulation of transport; GO:0010155 regulation of proton transport; GO:0065007 biological regulation;	GO:0043229 intracellular organelle; GO:0016020 membrane; GO:0005783 endoplasmic reticulum; GO:0071944 cell periphery; GO:0005737 cytoplasm; GO:0031224 intrinsic component of membrane; GO:0012505 endomembrane system; GO:0044424 intracellular part; GO:0005623 cell; GO:0016021 integral component of membrane; GO:0005886 plasma membrane; GO:0043231 intracellular membrane-bounded organelle; GO:0043226 …
B8AE84	PREDICTED: elongation factor 1-gamma 2 [Oryza brachyantha]	1.48	Up	0.00040451	OsI_06402	54.117	40.518	28.8	11	36	3	chloroplast	GO:0006518 peptide metabolic process; GO:0006414 translational elongation; GO:0043043 peptide biosynthetic process; GO:0044267 cellular protein metabolic process; GO:0006807 nitrogen compound metabolic process; GO:0009058 biosynthetic process; GO:0043603 cellular amide metabolic process; GO:0044238 primary metabolic process; GO:1901566 organonitrogen compound biosynthetic process; GO:1901576 orga…		GO:0097159 organic cyclic compound binding; GO:1901363 heterocyclic compound binding; GO:0003723 RNA binding; GO:0008135 translation factor activity, RNA binding; GO:0005515 protein binding; GO:0003746 translation elongation factor activity; GO:0005488 binding; GO:0003676 nucleic acid binding;	K03233			IPR004046; IPR010987; IPR001662; IPR012336; IPR004045;	Glutathione S-transferase, C-terminal; Glutathione S-transferase, C-terminal-like; Translation elongation factor EF1B, gamma chain, conserved; Thioredoxin-like fold; Glutathione S-transferase, N-terminal;
Q5Z907	T-complex protein 1 subunit epsilon OS=Oryza sativa subsp. japonica OX=39947 GN=Os06g0562600	1.479	Up	1.1163e-06	Os06g0562600	59.131	23.228	21.5	12	15	12	cytoplasm	GO:0006457 protein folding; GO:0006458 'de novo' protein folding; GO:0009987 cellular process; GO:0061077 chaperone-mediated protein folding;	GO:0016020 membrane; GO:0071944 cell periphery; GO:0030054 cell junction; GO:0005737 cytoplasm; GO:0005832 chaperonin-containing T-complex; GO:0032991 macromolecular complex; GO:0044424 intracellular part; GO:0005829 cytosol; GO:0005911 cell-cell junction; GO:0005623 cell; GO:0055044 symplast; GO:0005886 plasma membrane; GO:0009506 plasmodesma; GO:0005622 intracellular; GO:0044464 cell part; GO:0…	GO:0005524 ATP binding; GO:1901265 nucleoside phosphate binding; GO:0001882 nucleoside binding; GO:0043167 ion binding; GO:0005515 protein binding; GO:0000166 nucleotide binding; GO:0044183 protein binding involved in protein folding; GO:0097159 organic cyclic compound binding; GO:1901363 heterocyclic compound binding; GO:0032549 ribonucleoside binding; GO:0097367 carbohydrate derivative binding;…	K09497			IPR027410; IPR027409; IPR027413;	TCP-1-like chaperonin intermediate domain; GroEL-like apical domain; GroEL-like equatorial domain;
Q5KQJ9	Os05g0181000 protein OS=Oryza sativa subsp. japonica OX=39947 GN=Os05g0181000	1.478	Up	0.01916	Os05g0181000	94.123	15.07	16.5	12	14	4	chloroplast			GO:0005524 ATP binding; GO:1901265 nucleoside phosphate binding; GO:0001882 nucleoside binding; GO:0043167 ion binding; GO:0000166 nucleotide binding; GO:0097159 organic cyclic compound binding; GO:1901363 heterocyclic compound binding; GO:0032549 ribonucleoside binding; GO:0097367 carbohydrate derivative binding; GO:0032553 ribonucleotide binding; GO:0005488 binding; GO:0032550 purine ribonucleo…	K09489			IPR029048; IPR029047;	Heat shock protein 70kD, C-terminal domain; Heat shock protein 70kD, peptide-binding domain;
Q5Z627	Elongation factor 1-gamma 3 OS=Oryza sativa subsp. japonica OX=39947 GN=Os06g0571400	1.478	Up	0.00018299	Os06g0571400	47.39	104.48	35.3	12	31	6	cytoplasm	GO:0006518 peptide metabolic process; GO:0006414 translational elongation; GO:0043043 peptide biosynthetic process; GO:0044267 cellular protein metabolic process; GO:0006807 nitrogen compound metabolic process; GO:0009058 biosynthetic process; GO:0043603 cellular amide metabolic process; GO:0044238 primary metabolic process; GO:1901566 organonitrogen compound biosynthetic process; GO:1901576 orga…		GO:0097159 organic cyclic compound binding; GO:1901363 heterocyclic compound binding; GO:0003723 RNA binding; GO:0008135 translation factor activity, RNA binding; GO:0005515 protein binding; GO:0003746 translation elongation factor activity; GO:0005488 binding; GO:0003676 nucleic acid binding;	K03233			IPR004046; IPR010987; IPR001662; IPR012336; IPR004045;	Glutathione S-transferase, C-terminal; Glutathione S-transferase, C-terminal-like; Translation elongation factor EF1B, gamma chain, conserved; Thioredoxin-like fold; Glutathione S-transferase, N-terminal;
Q6ZKB1	Dihydrolipoamide acetyltransferase component of pyruvate dehydrogenase complex OS=Oryza sativa subsp. japonica OX=39947 GN=Os08g0431300	1.478	Up	1.69981e-05	Os08g0431300	48.832	56.498	20.2	9	13	7	chloroplast	GO:0008152 metabolic process;		GO:0016746 transferase activity, transferring acyl groups; GO:0003824 catalytic activity; GO:0016740 transferase activity;	K00627	DLAT; pyruvate dehydrogenase E2 component (dihydrolipoamide acetyltransferase) [EC:2.3.1.12]	osa01200 Carbon metabolism - Oryza sativa japonica (Japanese rice) (RefSeq); osa01100 Metabolic pathways - Oryza sativa japonica (Japanese rice) (RefSeq); osa00620 Pyruvate metabolism - Oryza sativa japonica (Japanese rice) (RefSeq); osa00010 Glycolysis / Gluconeogenesis - Oryza sativa japonica (Japanese rice) (RefSeq); osa00020 Citrate cycle (TCA cycle) - Oryza sativa japonica (Japanese rice) (R…	IPR004167; IPR001078; IPR011053; IPR000089; IPR023213;	E3-binding domain; 2-oxoacid dehydrogenase acyltransferase, catalytic domain; Single hybrid motif; Biotin/lipoyl attachment; Chloramphenicol acetyltransferase-like domain;
A0A0E0H9C3	PREDICTED: ABC transporter G family member 36 [Oryza sativa Japonica Group]	1.476	Up	0.0058778	---	492.47	14.933	3.5	8	11	4	plasma membrane	GO:0006810 transport; GO:0051179 localization; GO:0051234 establishment of localization;	GO:0031224 intrinsic component of membrane; GO:0016020 membrane; GO:0016021 integral component of membrane; GO:0044425 membrane part;	GO:0005524 ATP binding; GO:1901265 nucleoside phosphate binding; GO:0001882 nucleoside binding; GO:0043167 ion binding; GO:0016817 hydrolase activity, acting on acid anhydrides; GO:0016787 hydrolase activity; GO:0000166 nucleotide binding; GO:0017111 nucleoside-triphosphatase activity; GO:0016887 ATPase activity; GO:0097159 organic cyclic compound binding; GO:1901363 heterocyclic compound binding…				IPR034001; IPR003593; IPR003439; IPR027417; IPR013581; IPR029481; IPR034003; IPR013525;	ATP-binding cassette transporter, PDR-like subfamily G, domain 1; AAA+ ATPase domain; ABC transporter-like; P-loop containing nucleoside triphosphate hydrolase; Plant PDR ABC transporter associated; ABC-transporter extracellular N-terminal domain; ATP-binding cassette transporter, PDR-like subfamily G, domain 2; ABC-2 type transporter;
H2KWW7	Expressed protein OS=Oryza sativa subsp. japonica OX=39947 GN=LOC_Os12g02660	1.475	Up	0.00146492	LOC_Os12g02660	47.406	15.235	13.6	5	6	5	chloroplast			GO:0005515 protein binding; GO:0005488 binding;				IPR020683;	Ankyrin repeat-containing domain;
A2YCH5	Cyclin-dependent kinase F-1 OS=Oryza sativa subsp. indica OX=39946 GN=CDKF-1	1.474	Up	0.00064453	CDKF-1	52.056	11.191	10	5	6	5	nucleus	GO:0050794 regulation of cellular process; GO:0044707 single-multicellular organism process; GO:0016310 phosphorylation; GO:0044267 cellular protein metabolic process; GO:0044699 single-organism process; GO:0044237 cellular metabolic process; GO:0010073 meristem maintenance; GO:0006796 phosphate-containing compound metabolic process; GO:0010015 root morphogenesis; GO:0071704 organic substance met…	GO:0043226 organelle; GO:0043231 intracellular membrane-bounded organelle; GO:0043229 intracellular organelle; GO:0005634 nucleus; GO:0044464 cell part; GO:0005622 intracellular; GO:0005737 cytoplasm; GO:0044424 intracellular part; GO:0005829 cytosol; GO:0043227 membrane-bounded organelle; GO:0005623 cell; GO:0044444 cytoplasmic part;	GO:0005524 ATP binding; GO:1901265 nucleoside phosphate binding; GO:0016773 phosphotransferase activity, alcohol group as acceptor; GO:0001882 nucleoside binding; GO:0043167 ion binding; GO:0008353 RNA polymerase II carboxy-terminal domain kinase activity; GO:0004693 cyclin-dependent protein serine/threonine kinase activity; GO:0004672 protein kinase activity; GO:0000166 nucleotide binding; GO:00…				IPR000719; IPR011009;	Protein kinase domain; Protein kinase-like domain;
Q6K5H0	Cytosolic Fe-S cluster assembly factor NBP35 OS=Oryza sativa subsp. japonica OX=39947 GN=NBP35	1.474	Up	0.0146211	NBP35	37.699	6.5923	8.5	2	3	2	cytoplasm	GO:0006790 sulfur compound metabolic process; GO:0044085 cellular component biogenesis; GO:0051188 cofactor biosynthetic process; GO:0016043 cellular component organization; GO:0008152 metabolic process; GO:0031163 metallo-sulfur cluster assembly; GO:0022607 cellular component assembly; GO:0016226 iron-sulfur cluster assembly; GO:0009058 biosynthetic process; GO:0009987 cellular process; GO:00442…	GO:0044424 intracellular part; GO:0005623 cell; GO:0044464 cell part; GO:0005622 intracellular; GO:0005737 cytoplasm;	GO:0005524 ATP binding; GO:1901265 nucleoside phosphate binding; GO:0001882 nucleoside binding; GO:0043167 ion binding; GO:0000166 nucleotide binding; GO:0051539 4 iron, 4 sulfur cluster binding; GO:0097159 organic cyclic compound binding; GO:1901363 heterocyclic compound binding; GO:0032549 ribonucleoside binding; GO:0097367 carbohydrate derivative binding; GO:0032553 ribonucleotide binding; GO:…				IPR027417;	P-loop containing nucleoside triphosphate hydrolase;
B8BF43	"PREDICTED: probable acyl-activating enzyme 17, peroxisomal isoform X2 [Oryza sativa Japonica Group]"	1.473	Up	0.00125779	OsI_31179	59.296	37.43	16.4	8	13	7	chloroplast	GO:0008152 metabolic process;		GO:0003824 catalytic activity;				IPR000873;	AMP-dependent synthetase/ligase;
A0A0E0GGX9	PREDICTED: ribosomal large subunit pseudouridine synthase B [Oryza sativa Japonica Group]	1.472	Up	0.00033628	---	123.86	21.928	7.9	8	9	8	chloroplast	GO:0006725 cellular aromatic compound metabolic process; GO:0001522 pseudouridine synthesis; GO:1901360 organic cyclic compound metabolic process; GO:0006807 nitrogen compound metabolic process; GO:0044238 primary metabolic process; GO:0009451 RNA modification; GO:0044237 cellular metabolic process; GO:0071704 organic substance metabolic process; GO:0016070 RNA metabolic process; GO:0008152 metab…		GO:0097159 organic cyclic compound binding; GO:1901363 heterocyclic compound binding; GO:0003723 RNA binding; GO:0016853 isomerase activity; GO:0003824 catalytic activity; GO:0005488 binding; GO:0003676 nucleic acid binding; GO:0016866 intramolecular transferase activity; GO:0009982 pseudouridine synthase activity;				IPR020103; IPR006145; IPR002942;	Pseudouridine synthase, catalytic domain; Pseudouridine synthase, RsuA/RluB/C/D/E/F; RNA-binding S4 domain;
Q852J3	"25.3 kDa vesicle transport protein, putative, expressed OS=Oryza sativa subsp. japonica OX=39947 GN=OSJNBb0060J21.31"	1.471	Up	0.039597	OSJNBb0060J21.31	25.425	14.158	24.8	5	8	5	Golgi apparatus	GO:0016043 cellular component organization; GO:0090174 organelle membrane fusion; GO:0016192 vesicle-mediated transport; GO:0044763 single-organism cellular process; GO:0044802 single-organism membrane organization; GO:0016050 vesicle organization; GO:0044699 single-organism process; GO:0061025 membrane fusion; GO:0048284 organelle fusion; GO:0051234 establishment of localization; GO:0006810 tran…	GO:0016020 membrane; GO:0044464 cell part; GO:0005622 intracellular; GO:0098796 membrane protein complex; GO:0044425 membrane part; GO:0005737 cytoplasm; GO:0031224 intrinsic component of membrane; GO:0032991 macromolecular complex; GO:0044424 intracellular part; GO:0005623 cell; GO:0043234 protein complex; GO:0016021 integral component of membrane; GO:0031201 SNARE complex; GO:0044444 cytoplasmi…	GO:0000149 SNARE binding; GO:0005484 SNAP receptor activity; GO:0005515 protein binding; GO:0005488 binding;	K08517	SEC22; vesicle transport protein SEC22	osa04130 SNARE interactions in vesicular transport - Oryza sativa japonica (Japanese rice) (RefSeq); osa04145 Phagosome - Oryza sativa japonica (Japanese rice) (RefSeq);	IPR010908; IPR011012; IPR001388;	Longin domain; Longin-like domain; Synaptobrevin;
A0A0R7VIM3	Cysteine proteinase inhibitor OS=Oryza sativa subsp. japonica OX=39947	1.47	Up	0.0140561	---	11.385	3.6977	22.5	2	3	2	cytoplasm	GO:0052548 regulation of endopeptidase activity; GO:0050794 regulation of cellular process; GO:0010951 negative regulation of endopeptidase activity; GO:0045861 negative regulation of proteolysis; GO:0080090 regulation of primary metabolic process; GO:0060255 regulation of macromolecule metabolic process; GO:0048523 negative regulation of cellular process; GO:0048519 negative regulation of biolog…		GO:0061135 endopeptidase regulator activity; GO:0004857 enzyme inhibitor activity; GO:0098772 molecular function regulator; GO:0030234 enzyme regulator activity; GO:0004866 endopeptidase inhibitor activity; GO:0004869 cysteine-type endopeptidase inhibitor activity; GO:0030414 peptidase inhibitor activity; GO:0061134 peptidase regulator activity;				IPR000010;	Cystatin domain;
A3AV21	PREDICTED: probable inactive receptor kinase At1g27190 [Oryza sativa Japonica Group]	1.47	Up	0.0023236	OsJ_15259	62.478	8.1204	7.4	4	4	4	plasma membrane	GO:0016310 phosphorylation; GO:0044267 cellular protein metabolic process; GO:0044238 primary metabolic process; GO:0044237 cellular metabolic process; GO:0006796 phosphate-containing compound metabolic process; GO:0071704 organic substance metabolic process; GO:0008152 metabolic process; GO:0006468 protein phosphorylation; GO:0006793 phosphorus metabolic process; GO:0044260 cellular macromolecul…	GO:0031224 intrinsic component of membrane; GO:0016020 membrane; GO:0016021 integral component of membrane; GO:0044425 membrane part;	GO:0005524 ATP binding; GO:1901265 nucleoside phosphate binding; GO:0016773 phosphotransferase activity, alcohol group as acceptor; GO:0001882 nucleoside binding; GO:0043167 ion binding; GO:0005515 protein binding; GO:0004672 protein kinase activity; GO:0000166 nucleotide binding; GO:0097159 organic cyclic compound binding; GO:1901363 heterocyclic compound binding; GO:0032549 ribonucleoside bindi…				IPR000719; IPR001245; IPR032675; IPR011009;	Protein kinase domain; Serine-threonine/tyrosine-protein kinase catalytic domain; Leucine-rich repeat domain, L domain-like; Protein kinase-like domain;
B9ETJ5	PREDICTED: serine/threonine-protein kinase tricorner isoform X2 [Oryza sativa Japonica Group]	1.469	Up	0.020077	OsJ_00676	59.679	2.9866	3.3	2	2	2	cytoplasm	GO:0016310 phosphorylation; GO:0044267 cellular protein metabolic process; GO:0044238 primary metabolic process; GO:0044237 cellular metabolic process; GO:0006796 phosphate-containing compound metabolic process; GO:0071704 organic substance metabolic process; GO:0008152 metabolic process; GO:0006468 protein phosphorylation; GO:0006793 phosphorus metabolic process; GO:0044260 cellular macromolecul…		GO:0005524 ATP binding; GO:1901265 nucleoside phosphate binding; GO:0016773 phosphotransferase activity, alcohol group as acceptor; GO:0001882 nucleoside binding; GO:0043167 ion binding; GO:0004672 protein kinase activity; GO:0000166 nucleotide binding; GO:0097159 organic cyclic compound binding; GO:1901363 heterocyclic compound binding; GO:0032549 ribonucleoside binding; GO:0097367 carbohydrate …	K08790			IPR000719; IPR000961; IPR011009;	Protein kinase domain; AGC-kinase, C-terminal; Protein kinase-like domain;
Q75HJ3	Os03g0804800 protein OS=Oryza sativa subsp. japonica OX=39947 GN=Os03g0804800	1.469	Up	7.8999e-11	Os03g0804800	58.783	121.6	32.6	15	21	15	cytoplasm	GO:0006457 protein folding; GO:0006458 'de novo' protein folding; GO:0050789 regulation of biological process; GO:0032879 regulation of localization; GO:0051049 regulation of transport; GO:0061077 chaperone-mediated protein folding; GO:0009987 cellular process; GO:0048518 positive regulation of biological process; GO:0051050 positive regulation of transport; GO:0065007 biological regulation;	GO:0016020 membrane; GO:0030054 cell junction; GO:0005737 cytoplasm; GO:0005832 chaperonin-containing T-complex; GO:0032991 macromolecular complex; GO:0044424 intracellular part; GO:0005829 cytosol; GO:0005911 cell-cell junction; GO:0005623 cell; GO:0055044 symplast; GO:0009506 plasmodesma; GO:0005622 intracellular; GO:0044464 cell part; GO:0101031 chaperone complex; GO:0044445 cytosolic part; GO…	GO:0005524 ATP binding; GO:1901265 nucleoside phosphate binding; GO:0001882 nucleoside binding; GO:0043167 ion binding; GO:0005515 protein binding; GO:0000166 nucleotide binding; GO:0044183 protein binding involved in protein folding; GO:0097159 organic cyclic compound binding; GO:1901363 heterocyclic compound binding; GO:0032549 ribonucleoside binding; GO:0097367 carbohydrate derivative binding;…	K09500			IPR027410; IPR027409; IPR027413;	TCP-1-like chaperonin intermediate domain; GroEL-like apical domain; GroEL-like equatorial domain;
B8B009	PREDICTED: dolichyl-diphosphooligosaccharide--protein glycosyltransferase subunit STT3A [Oryza sativa Japonica Group]	1.467	Up	0.0020775	OsI_20658	122.24	17.953	5.6	5	7	4	mitochondria	GO:0043413 macromolecule glycosylation; GO:0009628 response to abiotic stimulus; GO:0044267 cellular protein metabolic process; GO:0044699 single-organism process; GO:0009058 biosynthetic process; GO:0080134 regulation of response to stress; GO:0050896 response to stimulus; GO:0044237 cellular metabolic process; GO:0071704 organic substance metabolic process; GO:0008152 metabolic process; GO:1901…	GO:0043229 intracellular organelle; GO:0016020 membrane; GO:0005783 endoplasmic reticulum; GO:0071944 cell periphery; GO:0005737 cytoplasm; GO:0031224 intrinsic component of membrane; GO:0012505 endomembrane system; GO:0044424 intracellular part; GO:0005623 cell; GO:0016021 integral component of membrane; GO:0005886 plasma membrane; GO:0043231 intracellular membrane-bounded organelle; GO:0043226 …	GO:0097159 organic cyclic compound binding; GO:1901363 heterocyclic compound binding; GO:0016758 transferase activity, transferring hexosyl groups; GO:0003824 catalytic activity; GO:0005488 binding; GO:0003676 nucleic acid binding; GO:0016757 transferase activity, transferring glycosyl groups; GO:0016740 transferase activity; GO:0004576 oligosaccharyl transferase activity;	K07151	STT3; dolichyl-diphosphooligosaccharide---protein glycosyltransferase [EC:2.4.99.18]	osa01100 Metabolic pathways - Oryza sativa japonica (Japanese rice) (RefSeq); osa00510 N-Glycan biosynthesis - Oryza sativa japonica (Japanese rice) (RefSeq); osa04141 Protein processing in endoplasmic reticulum - Oryza sativa japonica (Japanese rice) (RefSeq);	IPR000504; IPR007846;	RNA recognition motif domain; RNA-recognition motif (RRM) Nup35-type domain;
Q9FW24	Os05g0102900 protein OS=Oryza sativa subsp. japonica OX=39947 GN=Os05g0102900	1.467	Up	0.0169376	Os05g0102900	26.122	12.858	25.9	4	5	4	nucleus	GO:0006810 transport; GO:0051179 localization; GO:0007034 vacuolar transport; GO:0051234 establishment of localization;			K12198	CHMP5; charged multivesicular body protein 5	osa04144 Endocytosis - Oryza sativa japonica (Japanese rice) (RefSeq);
Q5QN75	Mitogen-activated protein kinase kinase 1 OS=Oryza sativa subsp. japonica OX=39947 GN=MKK1	1.466	Up	0.00181863	MKK1	40	16.693	20.6	5	8	5	cytoplasm	GO:0044700 single organism signaling; GO:0032270 positive regulation of cellular protein metabolic process; GO:0022414 reproductive process; GO:0023051 regulation of signaling; GO:0007112 male meiosis cytokinesis; GO:1902533 positive regulation of intracellular signal transduction; GO:0044699 single-organism process; GO:0044237 cellular metabolic process; GO:0006796 phosphate-containing compound …	GO:0044464 cell part; GO:0005622 intracellular; GO:0005737 cytoplasm; GO:0044424 intracellular part; GO:0009524 phragmoplast; GO:0005623 cell; GO:0044444 cytoplasmic part;	GO:1901265 nucleoside phosphate binding; GO:0016773 phosphotransferase activity, alcohol group as acceptor; GO:0004672 protein kinase activity; GO:0004702 signal transducer, downstream of receptor, with serine/threonine kinase activity; GO:0004871 signal transducer activity; GO:0097159 organic cyclic compound binding; GO:1901363 heterocyclic compound binding; GO:0016301 kinase activity; GO:000382…	K04368	MAP2K1; mitogen-activated protein kinase kinase 1 [EC:2.7.12.2]	osa04626 Plant-pathogen interaction - Oryza sativa japonica (Japanese rice) (RefSeq);	IPR000719; IPR011009;	Protein kinase domain; Protein kinase-like domain;
Q75ZX4	Alcohol dehydrogenase 1 OS=Oryza sativa subsp. indica OX=39946 GN=ADH1	1.465	Up	1.69732e-05	ADH1	40.984	26.957	27.7	9	17	6	cytoplasm	GO:0044699 single-organism process; GO:0008152 metabolic process; GO:0055114 oxidation-reduction process; GO:0044710 single-organism metabolic process;	GO:0044424 intracellular part; GO:0005623 cell; GO:0044464 cell part; GO:0005622 intracellular; GO:0005737 cytoplasm;	GO:0016614 oxidoreductase activity, acting on CH-OH group of donors; GO:0016616 oxidoreductase activity, acting on the CH-OH group of donors, NAD or NADP as acceptor; GO:0046914 transition metal ion binding; GO:0003824 catalytic activity; GO:0005488 binding; GO:0043167 ion binding; GO:0004022 alcohol dehydrogenase (NAD) activity; GO:0043169 cation binding; GO:0046872 metal ion binding; GO:0008270…	K18857	ADH1; alcohol dehydrogenase class-P [EC:1.1.1.1]	osa00592 alpha-Linolenic acid metabolism - Oryza sativa japonica (Japanese rice) (RefSeq); osa01100 Metabolic pathways - Oryza sativa japonica (Japanese rice) (RefSeq); osa00071 Fatty acid degradation - Oryza sativa japonica (Japanese rice) (RefSeq); osa00010 Glycolysis / Gluconeogenesis - Oryza sativa japonica (Japanese rice) (RefSeq); osa00350 Tyrosine metabolism - Oryza sativa japonica (Japane…	IPR011032; IPR016040; IPR013154; IPR013149;	GroES-like; NAD(P)-binding domain; Alcohol dehydrogenase, N-terminal; Alcohol dehydrogenase, C-terminal;
A2Z2T0	Peptidylprolyl isomerase OS=Oryza sativa subsp. indica OX=39946 GN=OsI_31925	1.463	Up	6.3746e-05	OsI_31925	16.274	44.951	26	3	6	2	extracellular	GO:0018193 peptidyl-amino acid modification; GO:0008152 metabolic process; GO:0044267 cellular protein metabolic process; GO:0044260 cellular macromolecule metabolic process; GO:0006464 cellular protein modification process; GO:0043170 macromolecule metabolic process; GO:0019538 protein metabolic process; GO:0043412 macromolecule modification; GO:0036211 protein modification process; GO:0044238 p…		GO:0003755 peptidyl-prolyl cis-trans isomerase activity; GO:0016853 isomerase activity; GO:0003824 catalytic activity; GO:0016859 cis-trans isomerase activity;	K09569			IPR001179;	FKBP-type peptidyl-prolyl cis-trans isomerase domain;
B8AY35	Fructose-bisphosphate aldolase OS=Oryza sativa subsp. indica OX=39946 GN=OsI_19907	1.462	Up	0.0088025	OsI_19907	36.247	-2	46.5	15	43	1	cytoplasm	GO:0006757 ATP generation from ADP; GO:0009116 nucleoside metabolic process; GO:0042278 purine nucleoside metabolic process; GO:0006165 nucleoside diphosphate phosphorylation; GO:0046031 ADP metabolic process; GO:0019362 pyridine nucleotide metabolic process; GO:0006096 glycolytic process; GO:0009167 purine ribonucleoside monophosphate metabolic process; GO:0009117 nucleotide metabolic process; G…		GO:0016829 lyase activity; GO:0004332 fructose-bisphosphate aldolase activity; GO:0016832 aldehyde-lyase activity; GO:0003824 catalytic activity; GO:0016830 carbon-carbon lyase activity;	K01623	ALDO; fructose-bisphosphate aldolase, class I [EC:4.1.2.13]	osa01230 Biosynthesis of amino acids - Oryza sativa japonica (Japanese rice) (RefSeq); osa01100 Metabolic pathways - Oryza sativa japonica (Japanese rice) (RefSeq); osa01200 Carbon metabolism - Oryza sativa japonica (Japanese rice) (RefSeq); osa00010 Glycolysis / Gluconeogenesis - Oryza sativa japonica (Japanese rice) (RefSeq); osa00030 Pentose phosphate pathway - Oryza sativa japonica (Japanese …	IPR013785;	Aldolase-type TIM barrel;
Q75M17	Os05g0105100 protein OS=Oryza sativa subsp. japonica OX=39947 GN=Os05g0105100	1.462	Up	0.00110227	Os05g0105100	24.002	20.987	36.4	8	11	4	chloroplast	GO:0050794 regulation of cellular process; GO:0044700 single organism signaling; GO:0051716 cellular response to stimulus; GO:0007165 signal transduction; GO:0050789 regulation of biological process; GO:0007154 cell communication; GO:0035556 intracellular signal transduction; GO:0044699 single-organism process; GO:0007264 small GTPase mediated signal transduction; GO:0023052 signaling; GO:0050896…	GO:0043226 organelle; GO:0097708 intracellular vesicle; GO:0043229 intracellular organelle; GO:0031410 cytoplasmic vesicle; GO:0044464 cell part; GO:0005622 intracellular; GO:0005737 cytoplasm; GO:0031982 vesicle; GO:0005768 endosome; GO:0012505 endomembrane system; GO:0044424 intracellular part; GO:0005623 cell; GO:0043227 membrane-bounded organelle; GO:0044444 cytoplasmic part;	GO:1901265 nucleoside phosphate binding; GO:0001882 nucleoside binding; GO:0043167 ion binding; GO:0000166 nucleotide binding; GO:0097159 organic cyclic compound binding; GO:1901363 heterocyclic compound binding; GO:0032549 ribonucleoside binding; GO:0097367 carbohydrate derivative binding; GO:0032553 ribonucleotide binding; GO:0005488 binding; GO:0032550 purine ribonucleoside binding; GO:0043168…	K07904	RAB11A; Ras-related protein Rab-11A	osa04144 Endocytosis - Oryza sativa japonica (Japanese rice) (RefSeq);	IPR005225; IPR027417;	Small GTP-binding protein domain; P-loop containing nucleoside triphosphate hydrolase;
Q6Z1R9	Os08g0230200 protein OS=Oryza sativa subsp. japonica OX=39947 GN=Os08g0230200	1.461	Up	0.035317	Os08g0230200	51.695	11.312	11.8	4	5	4	chloroplast		GO:0031224 intrinsic component of membrane; GO:0016020 membrane; GO:0016021 integral component of membrane; GO:0044425 membrane part;
Q9LI00	"6-phosphogluconate dehydrogenase, decarboxylating 1 OS=Oryza sativa subsp. japonica OX=39947 GN=G6PGH1"	1.461	Up	2.26663e-12	G6PGH1	52.721	128.04	44.4	18	54	16	chloroplast	GO:0006739 NADP metabolic process; GO:0001101 response to acid chemical; GO:0019362 pyridine nucleotide metabolic process; GO:0009117 nucleotide metabolic process; GO:0044699 single-organism process; GO:0072524 pyridine-containing compound metabolic process; GO:0044237 cellular metabolic process; GO:0006796 phosphate-containing compound metabolic process; GO:0008152 metabolic process; GO:0009415 …	GO:0044424 intracellular part; GO:0005623 cell; GO:0044464 cell part; GO:0005622 intracellular; GO:0005737 cytoplasm;	GO:0016614 oxidoreductase activity, acting on CH-OH group of donors; GO:0016616 oxidoreductase activity, acting on the CH-OH group of donors, NAD or NADP as acceptor; GO:0004616 phosphogluconate dehydrogenase (decarboxylating) activity; GO:0003824 catalytic activity; GO:0016491 oxidoreductase activity;	K00033	PGD; 6-phosphogluconate dehydrogenase [EC:1.1.1.44 1.1.1.343]	osa01200 Carbon metabolism - Oryza sativa japonica (Japanese rice) (RefSeq); osa01100 Metabolic pathways - Oryza sativa japonica (Japanese rice) (RefSeq); osa00030 Pentose phosphate pathway - Oryza sativa japonica (Japanese rice) (RefSeq); osa00480 Glutathione metabolism - Oryza sativa japonica (Japanese rice) (RefSeq); osa01110 Biosynthesis of secondary metabolites - Oryza sativa japonica (Japan…	IPR006115; IPR008927; IPR013328; IPR006114; IPR016040; IPR012284;	6-phosphogluconate dehydrogenase, NADP-binding; 6-phosphogluconate dehydrogenase C-terminal domain-like; 6-phosphogluconate dehydrogenase, domain 2; 6-phosphogluconate dehydrogenase, C-terminal; NAD(P)-binding domain; 6-phosphogluconate dehydrogenase, domain 3;
Q6Z7I3	Os02g0329800 protein OS=Oryza sativa subsp. japonica OX=39947 GN=Os02g0329800	1.458	Up	0.020881	Os02g0329800	61.948	5.9714	6	3	3	3	chloroplast		GO:0031224 intrinsic component of membrane; GO:0016020 membrane; GO:0016021 integral component of membrane; GO:0044425 membrane part;	GO:0016757 transferase activity, transferring glycosyl groups; GO:0003824 catalytic activity; GO:0016740 transferase activity;
Q6ZLK0	Dolichyl-diphosphooligosaccharide--protein glycosyltransferase 48 kDa subunit OS=Oryza sativa subsp. japonica OX=39947 GN=OST48	1.458	Up	0.000136336	OST48	48.389	25.034	9.8	5	9	5	chloroplast	GO:0016043 cellular component organization; GO:0043413 macromolecule glycosylation; GO:0048869 cellular developmental process; GO:0044267 cellular protein metabolic process; GO:0032989 cellular component morphogenesis; GO:0044699 single-organism process; GO:0009058 biosynthetic process; GO:0018196 peptidyl-asparagine modification; GO:0044237 cellular metabolic process; GO:0071704 organic substanc…	GO:0016020 membrane; GO:0042175 nuclear outer membrane-endoplasmic reticulum membrane network; GO:0005783 endoplasmic reticulum; GO:0030312 external encapsulating structure; GO:0031090 organelle membrane; GO:0071944 cell periphery; GO:0030054 cell junction; GO:0005737 cytoplasm; GO:0031224 intrinsic component of membrane; GO:0044424 intracellular part; GO:0005911 cell-cell junction; GO:0005623 ce…	GO:0016757 transferase activity, transferring glycosyl groups; GO:0003824 catalytic activity; GO:0016740 transferase activity;	K12670	WBP1; oligosaccharyltransferase complex subunit beta	osa01100 Metabolic pathways - Oryza sativa japonica (Japanese rice) (RefSeq); osa00510 N-Glycan biosynthesis - Oryza sativa japonica (Japanese rice) (RefSeq); osa04141 Protein processing in endoplasmic reticulum - Oryza sativa japonica (Japanese rice) (RefSeq);
A3BCD7	PREDICTED: GDSL esterase/lipase At5g45910 [Oryza sativa Japonica Group]	1.455	Up	0.029557	OsJ_21564	41.169	4.3122	8.2	4	4	4	chloroplast			GO:0016787 hydrolase activity; GO:0003824 catalytic activity; GO:0016788 hydrolase activity, acting on ester bonds;				IPR001087; IPR013830;	GDSL lipase/esterase; SGNH hydrolase-type esterase domain;
Q0D852	Os07g0184300 protein OS=Oryza sativa subsp. japonica OX=39947 GN=Os07g0184300	1.455	Up	9.557e-05	Os07g0184300	13.39	17.885	19.5	3	5	3	cytoplasm	GO:0006518 peptide metabolic process; GO:0043043 peptide biosynthetic process; GO:0044267 cellular protein metabolic process; GO:0006807 nitrogen compound metabolic process; GO:0009058 biosynthetic process; GO:0043603 cellular amide metabolic process; GO:0044238 primary metabolic process; GO:1901566 organonitrogen compound biosynthetic process; GO:1901576 organic substance biosynthetic process; G…	GO:0005840 ribosome; GO:0043229 intracellular organelle; GO:0043232 intracellular non-membrane-bounded organelle; GO:0015935 small ribosomal subunit; GO:0044446 intracellular organelle part; GO:0005737 cytoplasm; GO:0032991 macromolecular complex; GO:0044424 intracellular part; GO:0005623 cell; GO:0044422 organelle part; GO:0043228 non-membrane-bounded organelle; GO:0043226 organelle; GO:0044391 …	GO:0097159 organic cyclic compound binding; GO:1901363 heterocyclic compound binding; GO:0003723 RNA binding; GO:0005488 binding; GO:0003676 nucleic acid binding; GO:0005198 structural molecule activity; GO:0003735 structural constituent of ribosome;	K02958	RP-S15e; small subunit ribosomal protein S15e	osa03010 Ribosome - Oryza sativa japonica (Japanese rice) (RefSeq);	IPR023575;	Ribosomal protein S19, superfamily;
Q00G37	"Ent-cassa-12,15-diene synthase OS=Oryza sativa subsp. indica OX=39946 GN=KSL7"	1.454	Up	8.4403e-07	KSL7	92.179	23.91	9.5	8	9	8	chloroplast	GO:0008152 metabolic process; GO:0006952 defense response; GO:0050896 response to stimulus; GO:0006950 response to stress;		GO:0000287 magnesium ion binding; GO:0003824 catalytic activity; GO:0010333 terpene synthase activity; GO:0005488 binding; GO:0034277 ent-cassa-12,15-diene synthase activity; GO:0043167 ion binding; GO:0046872 metal ion binding; GO:0043169 cation binding; GO:0016829 lyase activity; GO:0016838 carbon-oxygen lyase activity, acting on phosphates; GO:0016835 carbon-oxygen lyase activity;	K14036	KSL7; ent-cassa-12,15-diene synthase [EC:4.2.3.28]	osa01110 Biosynthesis of secondary metabolites - Oryza sativa japonica (Japanese rice) (RefSeq); osa00904 Diterpenoid biosynthesis - Oryza sativa japonica (Japanese rice) (RefSeq);	IPR005630; IPR008949; IPR008930; IPR001906;	Terpene synthase, metal-binding domain; Isoprenoid synthase domain; Terpenoid cyclases/protein prenyltransferase alpha-alpha toroid; Terpene synthase, N-terminal domain;
Q5N801	Peptidylprolyl isomerase OS=Oryza sativa subsp. japonica OX=39947 GN=Os01g0915800	1.454	Up	0.00030306	Os01g0915800	16.825	58.415	43	5	13	4	mitochondria	GO:0061077 chaperone-mediated protein folding; GO:0044267 cellular protein metabolic process; GO:0044238 primary metabolic process; GO:0018208 peptidyl-proline modification; GO:0000413 protein peptidyl-prolyl isomerization; GO:0044237 cellular metabolic process; GO:0071704 organic substance metabolic process; GO:0018193 peptidyl-amino acid modification; GO:0006457 protein folding; GO:0008152 meta…	GO:0044424 intracellular part; GO:0005623 cell; GO:0044464 cell part; GO:0005622 intracellular; GO:0005737 cytoplasm;	GO:0097159 organic cyclic compound binding; GO:1901363 heterocyclic compound binding; GO:0003755 peptidyl-prolyl cis-trans isomerase activity; GO:0016853 isomerase activity; GO:0003824 catalytic activity; GO:0005488 binding; GO:0008144 drug binding; GO:0005528 FK506 binding; GO:0005527 macrolide binding; GO:0016859 cis-trans isomerase activity;	K09569			IPR001179;	FKBP-type peptidyl-prolyl cis-trans isomerase domain;
Q6Z7B0	Heat shock 70 kDa protein BIP1 OS=Oryza sativa subsp. japonica OX=39947 GN=BIP1	1.454	Up	1e-32	BIP1	73.389	235.02	47.5	27	71	23	endoplasmic reticulum		GO:0005788 endoplasmic reticulum lumen; GO:0043229 intracellular organelle; GO:0005783 endoplasmic reticulum; GO:0005737 cytoplasm; GO:0044446 intracellular organelle part; GO:0012505 endomembrane system; GO:0044424 intracellular part; GO:0005623 cell; GO:0044422 organelle part; GO:0043226 organelle; GO:0043231 intracellular membrane-bounded organelle; GO:0031974 membrane-enclosed lumen; GO:00700…	GO:0005524 ATP binding; GO:1901265 nucleoside phosphate binding; GO:0001882 nucleoside binding; GO:0043167 ion binding; GO:0000166 nucleotide binding; GO:0097159 organic cyclic compound binding; GO:1901363 heterocyclic compound binding; GO:0032549 ribonucleoside binding; GO:0097367 carbohydrate derivative binding; GO:0032553 ribonucleotide binding; GO:0005488 binding; GO:0032550 purine ribonucleo…	K09490	HSPA5; heat shock 70kDa protein 5	osa03060 Protein export - Oryza sativa japonica (Japanese rice) (RefSeq); osa04141 Protein processing in endoplasmic reticulum - Oryza sativa japonica (Japanese rice) (RefSeq);	IPR029048; IPR029047;	Heat shock protein 70kD, C-terminal domain; Heat shock protein 70kD, peptide-binding domain;
Q0DSY0	Os03g0281600 protein (Fragment) OS=Oryza sativa subsp. japonica OX=39947 GN=Os03g0281600	1.453	Up	0.000103993	Os03g0281600	91.214	135.54	23.2	15	22	10	plasma membrane		GO:0031224 intrinsic component of membrane; GO:0016020 membrane; GO:0016021 integral component of membrane; GO:0044425 membrane part;	GO:0005524 ATP binding; GO:1901265 nucleoside phosphate binding; GO:0001882 nucleoside binding; GO:0043167 ion binding; GO:0016787 hydrolase activity; GO:0000166 nucleotide binding; GO:0097159 organic cyclic compound binding; GO:1901363 heterocyclic compound binding; GO:0032549 ribonucleoside binding; GO:0097367 carbohydrate derivative binding; GO:0003824 catalytic activity; GO:0032553 ribonucleo…	K05853			IPR023298; IPR004014; IPR023299; IPR008250; IPR006068; IPR023214;	P-type ATPase, transmembrane domain; Cation-transporting P-type ATPase, N-terminal; P-type ATPase, cytoplasmic domain N; P-type ATPase, A domain; Cation-transporting P-type ATPase, C-terminal; HAD-like domain;
Q949E6	transferase family protein [Zea mays]	1.453	Up	0.038424	C395ERIPDM	39.858	33.237	21	5	7	5	chloroplast			GO:0016746 transferase activity, transferring acyl groups; GO:0016747 transferase activity, transferring acyl groups other than amino-acyl groups; GO:0003824 catalytic activity; GO:0016740 transferase activity;				IPR023213;	Chloramphenicol acetyltransferase-like domain;
Q10MW8	Os03g0292800 protein OS=Oryza sativa subsp. japonica OX=39947 GN=Os03g0292800	1.452	Up	0.00049625	Os03g0292800	23.429	58.224	38.8	8	20	6	mitochondria	GO:0050658 RNA transport; GO:0072594 establishment of protein localization to organelle; GO:0017038 protein import; GO:0044699 single-organism process; GO:0051169 nuclear transport; GO:0051168 nuclear export; GO:0044237 cellular metabolic process; GO:0015031 protein transport; GO:0051234 establishment of localization; GO:0006605 protein targeting; GO:0008152 metabolic process; GO:0051649 establis…	GO:0043226 organelle; GO:0043231 intracellular membrane-bounded organelle; GO:0043229 intracellular organelle; GO:0005634 nucleus; GO:0044464 cell part; GO:0005622 intracellular; GO:0005737 cytoplasm; GO:0044424 intracellular part; GO:0043227 membrane-bounded organelle; GO:0005623 cell;	GO:0031267 small GTPase binding; GO:0017016 Ras GTPase binding; GO:0005488 binding; GO:0005515 protein binding; GO:0008536 Ran GTPase binding; GO:0051020 GTPase binding; GO:0019899 enzyme binding;	K15306			IPR000156; IPR011993;	Ran binding domain; PH domain-like;
Q67UF5	Protein disulfide isomerase-like 2-3 OS=Oryza sativa subsp. japonica OX=39947 GN=PDIL2-3	1.452	Up	0.0003035	PDIL2-3	47.334	44.145	22	7	13	7	chloroplast	GO:0050794 regulation of cellular process; GO:0033554 cellular response to stress; GO:0051716 cellular response to stimulus; GO:0065008 regulation of biological quality; GO:0034976 response to endoplasmic reticulum stress; GO:0006950 response to stress; GO:0045454 cell redox homeostasis; GO:0044763 single-organism cellular process; GO:0044699 single-organism process; GO:0019725 cellular homeostas…	GO:0005788 endoplasmic reticulum lumen; GO:0043229 intracellular organelle; GO:0005783 endoplasmic reticulum; GO:0005737 cytoplasm; GO:0044446 intracellular organelle part; GO:0012505 endomembrane system; GO:0044424 intracellular part; GO:0005623 cell; GO:0044422 organelle part; GO:0043226 organelle; GO:0043231 intracellular membrane-bounded organelle; GO:0031974 membrane-enclosed lumen; GO:00700…	GO:0016864 intramolecular oxidoreductase activity, transposing S-S bonds; GO:0016860 intramolecular oxidoreductase activity; GO:0016853 isomerase activity; GO:0003756 protein disulfide isomerase activity; GO:0003824 catalytic activity;	K09584	PDIA6; protein disulfide-isomerase A6 [EC:5.3.4.1]	osa04141 Protein processing in endoplasmic reticulum - Oryza sativa japonica (Japanese rice) (RefSeq);	IPR005788; IPR012336; IPR013766;	Disulphide isomerase; Thioredoxin-like fold; Thioredoxin domain;
A6N0H8	Abscisic stress ripening protein 2 (Fragment) OS=Oryza sativa subsp. indica OX=39946	1.45	Up	0.00115922	---	12.329	3.4712	16.2	2	6	2	mitochondria	GO:0006950 response to stress; GO:0050896 response to stimulus;
B8BNM4	PREDICTED: probable leucine-rich repeat receptor-like protein kinase At5g49770 isoform X2 [Oryza sativa Japonica Group]	1.449	Up	0.024825	OsI_37810	103.47	30.333	8.4	7	8	6	extracellular	GO:0016310 phosphorylation; GO:0044267 cellular protein metabolic process; GO:0044238 primary metabolic process; GO:0044237 cellular metabolic process; GO:0006796 phosphate-containing compound metabolic process; GO:0071704 organic substance metabolic process; GO:0008152 metabolic process; GO:0006468 protein phosphorylation; GO:0006793 phosphorus metabolic process; GO:0044260 cellular macromolecul…	GO:0031224 intrinsic component of membrane; GO:0016020 membrane; GO:0016021 integral component of membrane; GO:0044425 membrane part;	GO:0005524 ATP binding; GO:1901265 nucleoside phosphate binding; GO:0016773 phosphotransferase activity, alcohol group as acceptor; GO:0001882 nucleoside binding; GO:0043167 ion binding; GO:0004672 protein kinase activity; GO:0000166 nucleotide binding; GO:0097159 organic cyclic compound binding; GO:1901363 heterocyclic compound binding; GO:0032549 ribonucleoside binding; GO:0097367 carbohydrate …				IPR000719; IPR001245; IPR032675; IPR013320; IPR011009;	Protein kinase domain; Serine-threonine/tyrosine-protein kinase catalytic domain; Leucine-rich repeat domain, L domain-like; Concanavalin A-like lectin/glucanase domain; Protein kinase-like domain;
Q9FTG9	Os01g0615300 protein OS=Oryza sativa subsp. japonica OX=39947 GN=Os01g0615300	1.448	Up	8.8338e-08	Os01g0615300	45.705	52.036	31.8	13	23	12	cytoplasm			GO:0016746 transferase activity, transferring acyl groups; GO:0016747 transferase activity, transferring acyl groups other than amino-acyl groups; GO:0003824 catalytic activity; GO:0016740 transferase activity; GO:0016410 N-acyltransferase activity;				IPR023213;	Chloramphenicol acetyltransferase-like domain;
Q8H4V1	Os08g0366000 protein OS=Oryza sativa subsp. japonica OX=39947 GN=OJ1484_G09.129-1	1.447	Up	5.3775e-07	OJ1484_G09.129-1	110.05	206.95	35.6	38	79	24	cytoplasm	GO:0044707 single-multicellular organism process; GO:0048827 phyllome development; GO:0044699 single-organism process; GO:0044237 cellular metabolic process; GO:0071704 organic substance metabolic process; GO:0008152 metabolic process; GO:0006091 generation of precursor metabolites and energy; GO:0015977 carbon fixation; GO:0007275 multicellular organism development; GO:0009987 cellular process; …	GO:0043226 organelle; GO:0043231 intracellular membrane-bounded organelle; GO:0043229 intracellular organelle; GO:0048046 apoplast; GO:0044464 cell part; GO:0005622 intracellular; GO:0005737 cytoplasm; GO:0044424 intracellular part; GO:0043227 membrane-bounded organelle; GO:0005829 cytosol; GO:0005623 cell; GO:0005576 extracellular region; GO:0009536 plastid; GO:0044444 cytoplasmic part; GO:00095…	GO:0016831 carboxy-lyase activity; GO:0016829 lyase activity; GO:0008964 phosphoenolpyruvate carboxylase activity; GO:0003824 catalytic activity; GO:0016830 carbon-carbon lyase activity; GO:0004611 phosphoenolpyruvate carboxykinase activity;	K01595	ppc; phosphoenolpyruvate carboxylase [EC:4.1.1.31]	osa01200 Carbon metabolism - Oryza sativa japonica (Japanese rice) (RefSeq); osa01100 Metabolic pathways - Oryza sativa japonica (Japanese rice) (RefSeq); osa00620 Pyruvate metabolism - Oryza sativa japonica (Japanese rice) (RefSeq); osa00710 Carbon fixation in photosynthetic organisms - Oryza sativa japonica (Japanese rice) (RefSeq);	IPR015813;	Pyruvate/Phosphoenolpyruvate kinase-like domain;
A0A0E0IJA6	PREDICTED: dnaJ homolog subfamily C member 2 [Oryza brachyantha]	1.446	Up	0.00065983	---	60.788	13.647	9.9	5	7	5	nucleus			GO:0097159 organic cyclic compound binding; GO:1901363 heterocyclic compound binding; GO:0003677 DNA binding; GO:0005488 binding; GO:0003676 nucleic acid binding;	K09522			IPR001005; IPR009057; IPR001623; IPR017877;	SANT/Myb domain; Homeobox domain-like; DnaJ domain; Myb-like domain;
A0A0P0VLT9	Os02g0625500 protein (Fragment) OS=Oryza sativa subsp. japonica OX=39947 GN=Os02g0625500	1.446	Up	3.9244e-07	Os02g0625500	35.394	122.92	40.3	10	27	9	cytoplasm	GO:0009116 nucleoside metabolic process; GO:0042278 purine nucleoside metabolic process; GO:0009167 purine ribonucleoside monophosphate metabolic process; GO:0009117 nucleotide metabolic process; GO:0044699 single-organism process; GO:0046129 purine ribonucleoside biosynthetic process; GO:0009163 nucleoside biosynthetic process; GO:0009058 biosynthetic process; GO:0043174 nucleoside salvage; GO:0…		GO:0016301 kinase activity; GO:0019206 nucleoside kinase activity; GO:0016773 phosphotransferase activity, alcohol group as acceptor; GO:0003824 catalytic activity; GO:0019205 nucleobase-containing compound kinase activity; GO:0016740 transferase activity; GO:0004001 adenosine kinase activity; GO:0016772 transferase activity, transferring phosphorus-containing groups;	K00856	E2.7.1.20; adenosine kinase [EC:2.7.1.20]	osa01100 Metabolic pathways - Oryza sativa japonica (Japanese rice) (RefSeq); osa00230 Purine metabolism - Oryza sativa japonica (Japanese rice) (RefSeq);	IPR011611; IPR029056;	Carbohydrate kinase PfkB; Ribokinase-like;
A0A0E0G9P3	PREDICTED: serine/threonine-protein kinase STY17 [Oryza sativa Japonica Group]	1.445	Up	0.0044151	---	55.479	11.479	12.6	6	6	6	chloroplast	GO:0016310 phosphorylation; GO:0044267 cellular protein metabolic process; GO:0044238 primary metabolic process; GO:0044237 cellular metabolic process; GO:0006796 phosphate-containing compound metabolic process; GO:0071704 organic substance metabolic process; GO:0008152 metabolic process; GO:0006468 protein phosphorylation; GO:0006793 phosphorus metabolic process; GO:0044260 cellular macromolecul…		GO:0005524 ATP binding; GO:1901265 nucleoside phosphate binding; GO:0016773 phosphotransferase activity, alcohol group as acceptor; GO:0001882 nucleoside binding; GO:0043167 ion binding; GO:0005515 protein binding; GO:0004672 protein kinase activity; GO:0000166 nucleotide binding; GO:0097159 organic cyclic compound binding; GO:1901363 heterocyclic compound binding; GO:0032549 ribonucleoside bindi…				IPR000719; IPR020683; IPR001245; IPR011009;	Protein kinase domain; Ankyrin repeat-containing domain; Serine-threonine/tyrosine-protein kinase catalytic domain; Protein kinase-like domain;
B8ASU6	PREDICTED: T-complex protein 1 subunit alpha [Oryza sativa Japonica Group]	1.445	Up	1.4332e-07	OsI_16908	59.217	69.993	25.7	13	22	13	cytoplasm	GO:0006457 protein folding; GO:0009987 cellular process;	GO:0044464 cell part; GO:0005622 intracellular; GO:0005737 cytoplasm; GO:0044424 intracellular part; GO:0005829 cytosol; GO:0005623 cell; GO:0044444 cytoplasmic part;	GO:0005524 ATP binding; GO:1901265 nucleoside phosphate binding; GO:0001882 nucleoside binding; GO:0043167 ion binding; GO:0005515 protein binding; GO:0000166 nucleotide binding; GO:0097159 organic cyclic compound binding; GO:1901363 heterocyclic compound binding; GO:0032549 ribonucleoside binding; GO:0097367 carbohydrate derivative binding; GO:0032553 ribonucleotide binding; GO:0005488 binding; …	K09493			IPR027410; IPR027409; IPR027413;	TCP-1-like chaperonin intermediate domain; GroEL-like apical domain; GroEL-like equatorial domain;
Q8S1S0	Os01g0836800 protein OS=Oryza sativa subsp. japonica OX=39947 GN=Os01g0836800	1.445	Up	0.043697	Os01g0836800	50.436	11.108	2.7	1	2	1	plasma membrane		GO:0031224 intrinsic component of membrane; GO:0016020 membrane; GO:0016021 integral component of membrane; GO:0044425 membrane part;		K22985
A0A0E0HFT5	Beta-galactosidase OS=Oryza nivara OX=4536	1.443	Up	0.0092604	---	75.984	54.404	9.1	4	5	4	chloroplast	GO:0008152 metabolic process; GO:0005975 carbohydrate metabolic process; GO:0044238 primary metabolic process; GO:0071704 organic substance metabolic process;		GO:0004553 hydrolase activity, hydrolyzing O-glycosyl compounds; GO:0004565 beta-galactosidase activity; GO:0016787 hydrolase activity; GO:0015925 galactosidase activity; GO:0003824 catalytic activity; GO:0016798 hydrolase activity, acting on glycosyl bonds;				IPR031330; IPR017853; IPR013781; IPR008979;	Glycoside hydrolase 35, catalytic domain; Glycoside hydrolase superfamily; Glycoside hydrolase, catalytic domain; Galactose-binding domain-like;
Q10QR0	Expressed protein OS=Oryza sativa subsp. japonica OX=39947 GN=LOC_Os03g08810	1.443	Up	0.00038344	LOC_Os03g08810	14.558	10.09	37.1	5	5	5	cytoplasm
Q7F225	Os07g0109500 protein OS=Oryza sativa subsp. japonica OX=39947 GN=OJ1567_G09.119	1.441	Up	0.00045534	OJ1567_G09.119	23.672	4.8538	17	4	6	3	chloroplast	GO:0006518 peptide metabolic process; GO:0043043 peptide biosynthetic process; GO:0044267 cellular protein metabolic process; GO:0006807 nitrogen compound metabolic process; GO:0009058 biosynthetic process; GO:0043603 cellular amide metabolic process; GO:0044238 primary metabolic process; GO:1901566 organonitrogen compound biosynthetic process; GO:1901576 organic substance biosynthetic process; G…	GO:0005840 ribosome; GO:0043229 intracellular organelle; GO:0043232 intracellular non-membrane-bounded organelle; GO:0022625 cytosolic large ribosomal subunit; GO:0044446 intracellular organelle part; GO:0005737 cytoplasm; GO:0032991 macromolecular complex; GO:0044424 intracellular part; GO:0005829 cytosol; GO:0005623 cell; GO:0044422 organelle part; GO:0043228 non-membrane-bounded organelle; GO:…	GO:0097159 organic cyclic compound binding; GO:1901363 heterocyclic compound binding; GO:0003729 mRNA binding; GO:0003723 RNA binding; GO:0005488 binding; GO:0003676 nucleic acid binding; GO:0005198 structural molecule activity; GO:0003735 structural constituent of ribosome;	K02872	RP-L13Ae; large subunit ribosomal protein L13Ae	osa03010 Ribosome - Oryza sativa japonica (Japanese rice) (RefSeq);
A0A0E0HVZ7	Clathrin light chain OS=Oryza nivara OX=4536	1.438	Up	0.0093005	---	31.291	23.017	23	7	11	7	nucleus	GO:0045184 establishment of protein localization; GO:0006810 transport; GO:0046907 intracellular transport; GO:0070727 cellular macromolecule localization; GO:0051649 establishment of localization in cell; GO:0016192 vesicle-mediated transport; GO:0006886 intracellular protein transport; GO:0071702 organic substance transport; GO:0008104 protein localization; GO:0033036 macromolecule localization…	GO:0030658 transport vesicle membrane; GO:0016020 membrane; GO:0030130 clathrin coat of trans-Golgi network vesicle; GO:0031410 cytoplasmic vesicle; GO:0031090 organelle membrane; GO:0098796 membrane protein complex; GO:0071944 cell periphery; GO:0031982 vesicle; GO:0030660 Golgi-associated vesicle membrane; GO:0005737 cytoplasm; GO:0044433 cytoplasmic vesicle part; GO:0032991 macromolecular comp…	GO:0005198 structural molecule activity;
B8A9R0	"nucleic acid-binding, OB-fold-like protein [Medicago truncatula]"	1.438	Up	0.03564	OsI_03774	14.911	26.955	22.9	3	6	3	chloroplast				K07466	RFA1; replication factor A1	osa03030 DNA replication - Oryza sativa japonica (Japanese rice) (RefSeq); osa03420 Nucleotide excision repair - Oryza sativa japonica (Japanese rice) (RefSeq); osa03430 Mismatch repair - Oryza sativa japonica (Japanese rice) (RefSeq); osa03440 Homologous recombination - Oryza sativa japonica (Japanese rice) (RefSeq);	IPR012340;	Nucleic acid-binding, OB-fold;
B8AHQ9	26S proteasome non-ATPase regulatory subunit 2 homolog OS=Oryza sativa subsp. indica OX=39946 GN=OsI_05840	1.438	Up	7.4436e-09	OsI_05840	98.105	26.457	19.6	18	26	8	plasma membrane	GO:0050789 regulation of biological process; GO:0080090 regulation of primary metabolic process; GO:0050790 regulation of catalytic activity; GO:0060255 regulation of macromolecule metabolic process; GO:0051246 regulation of protein metabolic process; GO:0009894 regulation of catabolic process; GO:0065009 regulation of molecular function; GO:0019222 regulation of metabolic process; GO:0042176 reg…	GO:1902494 catalytic complex; GO:0000502 proteasome complex; GO:0044464 cell part; GO:0005622 intracellular; GO:0032991 macromolecular complex; GO:0044424 intracellular part; GO:1905368 peptidase complex; GO:0005623 cell; GO:0043234 protein complex; GO:1905369 endopeptidase complex;	GO:0030234 enzyme regulator activity; GO:0098772 molecular function regulator; GO:0005488 binding;	K03028	PSMD2; 26S proteasome regulatory subunit N1	osa03050 Proteasome - Oryza sativa japonica (Japanese rice) (RefSeq);	IPR011989; IPR016024;	Armadillo-like helical; Armadillo-type fold;
Q2QU66	"Myosin heavy chain, putative, expressed OS=Oryza sativa subsp. japonica OX=39947 GN=Os12g0271600"	1.438	Up	3.2274e-07	Os12g0271600	71.368	22.721	16.4	9	10	9	nucleus	GO:0009657 plastid organization; GO:0051640 organelle localization; GO:0016043 cellular component organization; GO:0009902 chloroplast relocation; GO:0009658 chloroplast organization; GO:0051644 plastid localization; GO:0051656 establishment of organelle localization; GO:0009903 chloroplast avoidance movement; GO:0051234 establishment of localization; GO:0051641 cellular localization; GO:0009904 …	GO:0044464 cell part; GO:0005622 intracellular; GO:0005737 cytoplasm; GO:0044424 intracellular part; GO:0005829 cytosol; GO:0005623 cell; GO:0044444 cytoplasmic part;
Q6H8D7	Os02g0208900 protein OS=Oryza sativa subsp. japonica OX=39947 GN=OJ1006_A02.21-2	1.437	Up	7.5224e-05	OJ1006_A02.21-2	59.364	61.851	19.1	8	12	8	nucleus	GO:0051336 regulation of hydrolase activity; GO:0043547 positive regulation of GTPase activity; GO:0051345 positive regulation of hydrolase activity; GO:0050790 regulation of catalytic activity; GO:0044093 positive regulation of molecular function; GO:0065009 regulation of molecular function; GO:0043087 regulation of GTPase activity; GO:0065007 biological regulation; GO:0043085 positive regulatio…		GO:0098772 molecular function regulator; GO:0030234 enzyme regulator activity; GO:0008047 enzyme activator activity; GO:0060589 nucleoside-triphosphatase regulator activity; GO:0005096 GTPase activator activity; GO:0030695 GTPase regulator activity;
B8B9G7	PREDICTED: auxin-repressed 12.5 kDa protein [Oryza sativa Japonica Group]	1.433	Up	0.032521	OsI_30240	13.601	42.897	54.4	4	5	4	nucleus
B9EZ83	Fructose-bisphosphate aldolase OS=Oryza sativa subsp. japonica OX=39947 GN=OsJ_00159	1.433	Up	1.4223e-06	OsJ_00159	188.48	31.47	5.4	9	11	8	chloroplast	GO:0006757 ATP generation from ADP; GO:0009116 nucleoside metabolic process; GO:0042278 purine nucleoside metabolic process; GO:0006165 nucleoside diphosphate phosphorylation; GO:0046031 ADP metabolic process; GO:0019362 pyridine nucleotide metabolic process; GO:0006096 glycolytic process; GO:0009167 purine ribonucleoside monophosphate metabolic process; GO:0009117 nucleotide metabolic process; G…		GO:1901265 nucleoside phosphate binding; GO:0016817 hydrolase activity, acting on acid anhydrides; GO:0016787 hydrolase activity; GO:0097159 organic cyclic compound binding; GO:1901363 heterocyclic compound binding; GO:0016462 pyrophosphatase activity; GO:0004332 fructose-bisphosphate aldolase activity; GO:0003824 catalytic activity; GO:0032553 ribonucleotide binding; GO:0016830 carbon-carbon lya…	K14442	DHX36; ATP-dependent RNA helicase DHX36 [EC:3.6.4.13]	osa03018 RNA degradation - Oryza sativa japonica (Japanese rice) (RefSeq);	IPR007502; IPR011545; IPR013785; IPR011709; IPR027417; IPR014720; IPR014001; IPR001650;	Helicase-associated domain; DEAD/DEAH box helicase domain; Aldolase-type TIM barrel; Domain of unknown function DUF1605; P-loop containing nucleoside triphosphate hydrolase; Double-stranded RNA-binding domain; Helicase superfamily 1/2, ATP-binding domain; Helicase, C-terminal;
Q653G8	Translation machinery associated TMA7 [Arabidopsis thaliana]	1.43	Up	0.041304	P0623A10.17-1	6.7748	13.654	20.6	2	3	2	nucleus
Q8H916	plant/T7N9-9 protein [Medicago truncatula]	1.429	Up	8.0571e-07	OsJ_31810	35.401	64.602	27.8	9	12	9	cytoskeleton							IPR009770;	Domain of unknown function DUF1338;
Q69XR7	Acyl-coenzyme A oxidase OS=Oryza sativa subsp. japonica OX=39947 GN=Os06g0354500	1.427	Up	0.00090034	Os06g0354500	76.278	47.347	17.5	10	16	10	chloroplast	GO:0034440 lipid oxidation; GO:0044699 single-organism process; GO:0044255 cellular lipid metabolic process; GO:0044237 cellular metabolic process; GO:0071704 organic substance metabolic process; GO:0008152 metabolic process; GO:0030258 lipid modification; GO:0044248 cellular catabolic process; GO:0032787 monocarboxylic acid metabolic process; GO:0009987 cellular process; GO:0006629 lipid metabol…	GO:0043226 organelle; GO:0043231 intracellular membrane-bounded organelle; GO:0043229 intracellular organelle; GO:0044464 cell part; GO:0005622 intracellular; GO:0005777 peroxisome; GO:0042579 microbody; GO:0005737 cytoplasm; GO:0044424 intracellular part; GO:0005623 cell; GO:0043227 membrane-bounded organelle; GO:0044444 cytoplasmic part;	GO:0016634 oxidoreductase activity, acting on the CH-CH group of donors, oxygen as acceptor; GO:1901265 nucleoside phosphate binding; GO:0050660 flavin adenine dinucleotide binding; GO:0043167 ion binding; GO:0003997 acyl-CoA oxidase activity; GO:0000166 nucleotide binding; GO:0048037 cofactor binding; GO:0016491 oxidoreductase activity; GO:0016627 oxidoreductase activity, acting on the CH-CH gro…	K00232	E1.3.3.6; acyl-CoA oxidase [EC:1.3.3.6]	osa00592 alpha-Linolenic acid metabolism - Oryza sativa japonica (Japanese rice) (RefSeq); osa01100 Metabolic pathways - Oryza sativa japonica (Japanese rice) (RefSeq); osa00071 Fatty acid degradation - Oryza sativa japonica (Japanese rice) (RefSeq); osa01212 Fatty acid metabolism - Oryza sativa japonica (Japanese rice) (RefSeq); osa04146 Peroxisome - Oryza sativa japonica (Japanese rice) (RefSeq…	IPR009100; IPR006091; IPR002655; IPR009075;	Acyl-CoA dehydrogenase/oxidase, N-terminal and middle domain; Acyl-CoA oxidase/dehydrogenase, central domain; Acyl-CoA oxidase, C-terminal; Acyl-CoA dehydrogenase/oxidase C-terminal;
B9FLZ7	PREDICTED: translocon-associated protein subunit beta isoform X1 [Oryza sativa Japonica Group]	1.426	Up	0.022476	OsJ_16788	20.827	11.263	14.1	2	2	2	chloroplast		GO:0031224 intrinsic component of membrane; GO:0016020 membrane; GO:0016021 integral component of membrane; GO:0044425 membrane part;		K13250	SSR2; translocon-associated protein subunit beta	osa04141 Protein processing in endoplasmic reticulum - Oryza sativa japonica (Japanese rice) (RefSeq);
Q01JZ7	H0525E10.11 protein OS=Oryza sativa OX=4530 GN=H0525E10.11	1.426	Up	0.0030604	H0525E10.11	122.63	32.188	6.3	6	7	6	cytoplasm	GO:0006810 transport; GO:0098876 vesicle-mediated transport to the plasma membrane; GO:0006893 Golgi to plasma membrane transport; GO:0016192 vesicle-mediated transport; GO:0048193 Golgi vesicle transport; GO:0051179 localization; GO:0006892 post-Golgi vesicle-mediated transport; GO:0051234 establishment of localization;	GO:0005938 cell cortex; GO:0044464 cell part; GO:0044448 cell cortex part; GO:0005622 intracellular; GO:0071944 cell periphery; GO:0005737 cytoplasm; GO:0099568 cytoplasmic region; GO:0032991 macromolecular complex; GO:0044424 intracellular part; GO:0000145 exocyst; GO:0043234 protein complex; GO:0005623 cell; GO:0044444 cytoplasmic part; GO:0099023 tethering complex;		K17637			IPR016159;	Cullin repeat-like-containing domain;
Q852F0	Expressed protein OS=Oryza sativa subsp. japonica OX=39947 GN=Os03g0412200	1.425	Up	0.048196	Os03g0412200	13.103	9.0318	10.9	2	2	2	nucleus
Q7F2E5	Translocon-associated protein subunit beta OS=Oryza sativa subsp. japonica OX=39947 GN=P0402A09.25	1.423	Up	2.1063e-05	P0402A09.25	20.203	16.18	12.2	2	6	2	chloroplast		GO:0043229 intracellular organelle; GO:0016020 membrane; GO:0042175 nuclear outer membrane-endoplasmic reticulum membrane network; GO:0005783 endoplasmic reticulum; GO:0044446 intracellular organelle part; GO:0005737 cytoplasm; GO:0031224 intrinsic component of membrane; GO:0012505 endomembrane system; GO:0044424 intracellular part; GO:0005623 cell; GO:0016021 integral component of membrane; GO:0…		K13250	SSR2; translocon-associated protein subunit beta	osa04141 Protein processing in endoplasmic reticulum - Oryza sativa japonica (Japanese rice) (RefSeq);
Q851K9	Os03g0694900 protein OS=Oryza sativa subsp. japonica OX=39947 GN=Os03g0694900	1.423	Up	1.4075e-07	Os03g0694900	119.66	46.15	15.7	14	18	14	cytoplasm	GO:0065008 regulation of biological quality; GO:0006518 peptide metabolic process; GO:0010608 posttranscriptional regulation of gene expression; GO:0044699 single-organism process; GO:0009058 biosynthetic process; GO:0044237 cellular metabolic process; GO:0008152 metabolic process; GO:0006520 cellular amino acid metabolic process; GO:0006418 tRNA aminoacylation for protein translation; GO:0019538…	GO:0044424 intracellular part; GO:0005623 cell; GO:0044464 cell part; GO:0005622 intracellular; GO:0005737 cytoplasm;	GO:0016876 ligase activity, forming aminoacyl-tRNA and related compounds; GO:0002161 aminoacyl-tRNA editing activity; GO:0005524 ATP binding; GO:0052689 carboxylic ester hydrolase activity; GO:1901265 nucleoside phosphate binding; GO:0016875 ligase activity, forming carbon-oxygen bonds; GO:0016874 ligase activity; GO:0001882 nucleoside binding; GO:0043167 ion binding; GO:0016787 hydrolase activit…	K01873	VARS; valyl-tRNA synthetase [EC:6.1.1.9]	osa00970 Aminoacyl-tRNA biosynthesis - Oryza sativa japonica (Japanese rice) (RefSeq);	IPR014729; IPR009008; IPR013155; IPR019499; IPR002300; IPR033705; IPR009080;	Rossmann-like alpha/beta/alpha sandwich fold; Valyl/Leucyl/Isoleucyl-tRNA synthetase, editing domain; Methionyl/Valyl/Leucyl/Isoleucyl-tRNA synthetase, anticodon-binding; Valyl-tRNA synthetase, tRNA-binding arm; Aminoacyl-tRNA synthetase, class Ia; Valyl tRNA synthetase, anticodon-binding domain; Aminoacyl-tRNA synthetase, class Ia, anticodon-binding;
B9FBP6	PREDICTED: E3 ubiquitin-protein ligase HOS1 [Oryza sativa Japonica Group]	1.42	Up	0.045541	OsJ_12490	96.193	75.691	10.6	9	19	9	chloroplast				K16278			IPR000644; IPR025151;	CBS domain; ELYS-like domain;
C8TFG9	Indole-3-glycerol phosphate synthase-like OS=Oryza sativa subsp. indica OX=39946 GN=K0155C03.28	1.42	Up	7.5758e-07	K0155C03.28	41.997	82.473	28.1	10	19	9	chloroplast	GO:0044106 cellular amine metabolic process; GO:0009072 aromatic amino acid family metabolic process; GO:0006725 cellular aromatic compound metabolic process; GO:0044281 small molecule metabolic process; GO:0044763 single-organism cellular process; GO:0006807 nitrogen compound metabolic process; GO:1901360 organic cyclic compound metabolic process; GO:0044699 single-organism process; GO:0044238 p…		GO:0016831 carboxy-lyase activity; GO:0016829 lyase activity; GO:0004425 indole-3-glycerol-phosphate synthase activity; GO:0003824 catalytic activity; GO:0016830 carbon-carbon lyase activity;	K01609	trpC; indole-3-glycerol phosphate synthase [EC:4.1.1.48]	osa01230 Biosynthesis of amino acids - Oryza sativa japonica (Japanese rice) (RefSeq); osa01100 Metabolic pathways - Oryza sativa japonica (Japanese rice) (RefSeq); osa01110 Biosynthesis of secondary metabolites - Oryza sativa japonica (Japanese rice) (RefSeq); osa00400 Phenylalanine, tyrosine and tryptophan biosynthesis - Oryza sativa japonica (Japanese rice) (RefSeq);	IPR013785; IPR011060; IPR013798;	Aldolase-type TIM barrel; Ribulose-phosphate binding barrel; Indole-3-glycerol phosphate synthase;
Q0JGZ6	Fructokinase-1 OS=Oryza sativa subsp. japonica OX=39947 GN=FRK1	1.42	Up	5.378e-09	FRK1	34.72	59.255	36.8	9	19	9	cytoplasm	GO:0016310 phosphorylation; GO:0005982 starch metabolic process; GO:0016051 carbohydrate biosynthetic process; GO:0000271 polysaccharide biosynthetic process; GO:0044042 glucan metabolic process; GO:0044699 single-organism process; GO:0009058 biosynthetic process; GO:0044237 cellular metabolic process; GO:0044264 cellular polysaccharide metabolic process; GO:0006796 phosphate-containing compound …		GO:0005524 ATP binding; GO:1901265 nucleoside phosphate binding; GO:0016773 phosphotransferase activity, alcohol group as acceptor; GO:0001882 nucleoside binding; GO:0043167 ion binding; GO:0000166 nucleotide binding; GO:0097159 organic cyclic compound binding; GO:1901363 heterocyclic compound binding; GO:0032549 ribonucleoside binding; GO:0019200 carbohydrate kinase activity; GO:0097367 carbohyd…	K00847	E2.7.1.4; fructokinase [EC:2.7.1.4]	osa01100 Metabolic pathways - Oryza sativa japonica (Japanese rice) (RefSeq); osa00500 Starch and sucrose metabolism - Oryza sativa japonica (Japanese rice) (RefSeq); osa00051 Fructose and mannose metabolism - Oryza sativa japonica (Japanese rice) (RefSeq); osa00520 Amino sugar and nucleotide sugar metabolism - Oryza sativa japonica (Japanese rice) (RefSeq);	IPR011611; IPR029056;	Carbohydrate kinase PfkB; Ribokinase-like;
Q84ZB2	Os08g0564100 protein OS=Oryza sativa subsp. japonica OX=39947 GN=P0705A05.111	1.42	Up	0.00044007	P0705A05.111	66.172	29.105	14.2	8	9	7	chloroplast			GO:0005524 ATP binding; GO:1901265 nucleoside phosphate binding; GO:0001882 nucleoside binding; GO:0043167 ion binding; GO:0016817 hydrolase activity, acting on acid anhydrides; GO:0016787 hydrolase activity; GO:0000166 nucleotide binding; GO:0017111 nucleoside-triphosphatase activity; GO:0016887 ATPase activity; GO:0097159 organic cyclic compound binding; GO:1901363 heterocyclic compound binding…	K06185			IPR003593; IPR032781; IPR003439; IPR027417;	AAA+ ATPase domain; ABC-transporter extension domain; ABC transporter-like; P-loop containing nucleoside triphosphate hydrolase;
A0A0E0HDI8	PREDICTED: protein QUIRKY [Oryza sativa Japonica Group]	1.417	Up	0.025042	---	90.479	13.421	6.9	5	6	5	plasma membrane		GO:0031224 intrinsic component of membrane; GO:0016020 membrane; GO:0016021 integral component of membrane; GO:0044425 membrane part;	GO:0005515 protein binding; GO:0005488 binding;				IPR013583; IPR000008;	Phosphoribosyltransferase C-terminal; C2 domain;
A0A0E0G7U4	PREDICTED: pyrophosphate-energized membrane proton pump 3 isoform X1 [Oryza sativa Japonica Group]	1.415	Up	6.0026e-05	---	82.974	27.235	11	7	11	6	plasma membrane	GO:0006810 transport; GO:0055085 transmembrane transport; GO:1902578 single-organism localization; GO:0006812 cation transport; GO:0006811 ion transport; GO:0044699 single-organism process; GO:0051179 localization; GO:0015672 monovalent inorganic cation transport; GO:0006818 hydrogen transport; GO:0015992 proton transport; GO:0044765 single-organism transport; GO:0051234 establishment of localiza…	GO:0031224 intrinsic component of membrane; GO:0016020 membrane; GO:0016021 integral component of membrane; GO:0044425 membrane part;	GO:0022804 active transmembrane transporter activity; GO:0015405 P-P-bond-hydrolysis-driven transmembrane transporter activity; GO:0004427 inorganic diphosphatase activity; GO:0016462 pyrophosphatase activity; GO:0003824 catalytic activity; GO:0015399 primary active transmembrane transporter activity; GO:0016817 hydrolase activity, acting on acid anhydrides; GO:0016787 hydrolase activity; GO:0016…	K01507	ppa; inorganic pyrophosphatase [EC:3.6.1.1]	osa00190 Oxidative phosphorylation - Oryza sativa japonica (Japanese rice) (RefSeq);
A2Z3D3	PREDICTED: cytochrome P450 71A1 [Oryza sativa Japonica Group]	1.414	Up	1.80541e-05	OsI_32135	54.628	43.005	17.8	8	10	8	chloroplast	GO:0044699 single-organism process; GO:0008152 metabolic process; GO:0055114 oxidation-reduction process; GO:0044710 single-organism metabolic process;		GO:0097159 organic cyclic compound binding; GO:1901363 heterocyclic compound binding; GO:0020037 heme binding; GO:0005506 iron ion binding; GO:0046914 transition metal ion binding; GO:0003824 catalytic activity; GO:0005488 binding; GO:0043167 ion binding; GO:0016705 oxidoreductase activity, acting on paired donors, with incorporation or reduction of molecular oxygen; GO:0043169 cation binding; GO…
B9EVI1	PREDICTED: dolichyl-diphosphooligosaccharide--protein glycosyltransferase subunit 2 [Oryza sativa Japonica Group]	1.413	Up	4.75175e-14	OsJ_04502	67.366	75.25	22.9	13	21	13	plasma membrane	GO:0006486 protein glycosylation; GO:0043413 macromolecule glycosylation; GO:0009101 glycoprotein biosynthetic process; GO:0044763 single-organism cellular process; GO:0044267 cellular protein metabolic process; GO:0009100 glycoprotein metabolic process; GO:0044699 single-organism process; GO:0009058 biosynthetic process; GO:0044238 primary metabolic process; GO:0044237 cellular metabolic process…	GO:0043229 intracellular organelle; GO:0016020 membrane; GO:0005783 endoplasmic reticulum; GO:0042175 nuclear outer membrane-endoplasmic reticulum membrane network; GO:0005737 cytoplasm; GO:0044446 intracellular organelle part; GO:0031224 intrinsic component of membrane; GO:0012505 endomembrane system; GO:0032991 macromolecular complex; GO:0044424 intracellular part; GO:0008250 oligosaccharyltran…		K12667	SWP1; oligosaccharyltransferase complex subunit delta (ribophorin II)	osa01100 Metabolic pathways - Oryza sativa japonica (Japanese rice) (RefSeq); osa00510 N-Glycan biosynthesis - Oryza sativa japonica (Japanese rice) (RefSeq); osa04141 Protein processing in endoplasmic reticulum - Oryza sativa japonica (Japanese rice) (RefSeq);
Q0JK13	Os01g0703600 protein OS=Oryza sativa subsp. japonica OX=39947 GN=Os01g0703600	1.413	Up	0.0086221	Os01g0703600	48.975	10.164	11	4	6	4	cytoplasm	GO:0045184 establishment of protein localization; GO:0006810 transport; GO:0046907 intracellular transport; GO:0070727 cellular macromolecule localization; GO:0051649 establishment of localization in cell; GO:0016192 vesicle-mediated transport; GO:0006886 intracellular protein transport; GO:0071702 organic substance transport; GO:0008104 protein localization; GO:0033036 macromolecule localization…	GO:0016020 membrane; GO:0030119 AP-type membrane coat adaptor complex; GO:0098796 membrane protein complex; GO:0048475 coated membrane; GO:0005737 cytoplasm; GO:0032991 macromolecular complex; GO:0044424 intracellular part; GO:0005623 cell; GO:0044464 cell part; GO:0005622 intracellular; GO:0044425 membrane part; GO:0030131 clathrin adaptor complex; GO:0030118 clathrin coat; GO:0030117 membrane c…		K12393			IPR028565; IPR022775; IPR011012;	Mu homology domain; AP complex, mu/sigma subunit; Longin-like domain;
Q10RI4	Os03g0158500 protein OS=Oryza sativa subsp. japonica OX=39947 GN=Os03g0158500	1.413	Up	3.531e-05	Os03g0158500	76.445	50.046	23.6	14	20	13	nucleus			GO:0097159 organic cyclic compound binding; GO:1901363 heterocyclic compound binding; GO:0003723 RNA binding; GO:0005488 binding; GO:0003676 nucleic acid binding;				IPR007275;	YTH domain;
A0A0E0GC79	PREDICTED: 60S ribosomal protein L31 [Oryza sativa Japonica Group]	1.412	Up	7.7666e-05	---	14.031	30.423	39.8	5	10	5	nucleus	GO:0006518 peptide metabolic process; GO:0043043 peptide biosynthetic process; GO:0044267 cellular protein metabolic process; GO:0006807 nitrogen compound metabolic process; GO:0009058 biosynthetic process; GO:0043603 cellular amide metabolic process; GO:0044238 primary metabolic process; GO:1901566 organonitrogen compound biosynthetic process; GO:1901576 organic substance biosynthetic process; G…	GO:0005840 ribosome; GO:0043226 organelle; GO:0043229 intracellular organelle; GO:0043232 intracellular non-membrane-bounded organelle; GO:0044464 cell part; GO:0005622 intracellular; GO:0005737 cytoplasm; GO:0032991 macromolecular complex; GO:0044424 intracellular part; GO:1990904 ribonucleoprotein complex; GO:0005623 cell; GO:0030529 intracellular ribonucleoprotein complex; GO:0044444 cytoplasm…	GO:0003735 structural constituent of ribosome; GO:0005198 structural molecule activity;	K02910	RP-L31e; large subunit ribosomal protein L31e	osa03010 Ribosome - Oryza sativa japonica (Japanese rice) (RefSeq);	IPR023621;	Ribosomal protein L31e domain;
Q948G6	Putative epsin OS=Oryza sativa OX=4530 GN=OSJNBa0049O12.8	1.411	Up	0.00112335	OSJNBa0049O12.8	100.39	11.9	6.1	5	6	5	nucleus				K12471	EPN; epsin	osa04144 Endocytosis - Oryza sativa japonica (Japanese rice) (RefSeq);	IPR013809; IPR008942;	ENTH domain; ENTH/VHS;
Q67IZ8	Os09g0461700 protein OS=Oryza sativa subsp. japonica OX=39947 GN=Os09g0461700	1.41	Up	0.044339	Os09g0461700	33.883	8.4041	12.9	3	4	3	cytoplasm	GO:0008152 metabolic process; GO:0009056 catabolic process;		GO:0016787 hydrolase activity; GO:0003824 catalytic activity;				IPR029058; IPR013094;	Alpha/Beta hydrolase fold; Alpha/beta hydrolase fold-3;
A0A0E0HD91	PREDICTED: developmentally-regulated G-protein 2 [Oryza sativa Japonica Group]	1.409	Up	0.0128759	---	43.889	11.278	11.7	3	4	3	cytoplasm			GO:1901265 nucleoside phosphate binding; GO:0001882 nucleoside binding; GO:0043167 ion binding; GO:0000166 nucleotide binding; GO:0097159 organic cyclic compound binding; GO:1901363 heterocyclic compound binding; GO:0032549 ribonucleoside binding; GO:0097367 carbohydrate derivative binding; GO:0032553 ribonucleotide binding; GO:0005488 binding; GO:0032550 purine ribonucleoside binding; GO:0043168…	K06944			IPR012676; IPR005225; IPR004095; IPR006073; IPR031167; IPR027417; IPR031662;	TGS-like; Small GTP-binding protein domain; TGS; GTP binding domain; OBG-type guanine nucleotide-binding (G) domain; P-loop containing nucleoside triphosphate hydrolase; GTP binding protein, second domain;
Q0J4A3	Os08g0526400 protein OS=Oryza sativa subsp. japonica OX=39947 GN=Os08g0526400	1.408	Up	0.034984	Os08g0526400	25.721	4.9296	7.9	2	3	2	nucleus				K13456	RIN4; RPM1-interacting protein 4	osa04626 Plant-pathogen interaction - Oryza sativa japonica (Japanese rice) (RefSeq);	IPR008700;	RIN4, pathogenic type III effector avirulence factor Avr cleavage site;
Q6ES98	Os09g0346700 protein OS=Oryza sativa subsp. japonica OX=39947 GN=P0512H04.9-1	1.407	Up	0.0034191	P0512H04.9-1	108.05	26.799	10.8	8	8	8	chloroplast							IPR014770; IPR014772;	Munc13 homology 1; Mammalian uncoordinated homology 13, domain 2;
B9F980	PREDICTED: S-norcoclaurine synthase 1 [Oryza sativa Japonica Group]	1.404	Up	3.7787e-05	OsJ_11403	40.004	35.967	15.4	4	5	4	cytoplasm	GO:0044699 single-organism process; GO:0008152 metabolic process; GO:0055114 oxidation-reduction process; GO:0044710 single-organism metabolic process;		GO:0046872 metal ion binding; GO:0043169 cation binding; GO:0003824 catalytic activity; GO:0005488 binding; GO:0016491 oxidoreductase activity; GO:0043167 ion binding;				IPR005123; IPR027443; IPR026992;	Oxoglutarate/iron-dependent dioxygenase; Isopenicillin N synthase-like; Non-haem dioxygenase N-terminal domain;
[truncated: 607 more rows]

## Sheet: E+M+ vs E+M-
Protein accession	Protein description	（E+M+/E+M-) Ratio	Regulated Type	(E+M+/E+M-) P value	Gene name	MW [kDa]	Score	Coverage [%]	Peptides	PSMs	Unique peptides	Subcellular localization	Biological Process	Cellular Component	Molecular Function	KEGG KO No.	KEGG Gene	KEGG pathway	IPR ID	Domain description
[truncated: 512 more rows]

[truncated: 1 more sheets: E+M+ vs E-M+]
